# Supplementary material for: In Silico Characterization of Conserved Epitopes in Alphavirus E2 Proteins: A Promising Approach for Pan-vaccine Design
Source: ACS Omega. 2025 Nov 26;10(48):58856–68. doi: 10.1021/acsomega.5c07474 (PMC12771413; doi:10.1021/acsomega.5c07474)
Supplement: Supplementary file 2 [file ao5c07474_si_002.xlsx]

## Sheet: Title page
Supporting Information
In silico characterization of conserved epitopes in Alphavirus E2 proteins: A promising approach for pan-vaccine design
Ubiratan da Silva Batista ᵃ ᵟ, Ana Clara Gomes de Souzaᵃ, Breno de Mello Silvaᵃ*, and Ricardo Lemes Gonçalvesᵃ*
1. Laboratory of Biology and Technology of Microorganisms (LBTM), Department of Biological Sciences, Federal University of Ouro Preto (UFOP), 35400-000 Ouro Preto, MG, Brazil
* To whom correspondence should be addressed:
breno@ufop.edu.br and ricardolemesg@gmail.com
Present address:
ᵟU.S.B.: Renewable Carbon and Biological Systems (ReCABS) Laboratory, Department of Biotechnology, Lorena School of Engineering, University of São Paulo (EEL-USP), 12602-810 Lorena, SP, Brazil

## Sheet: E2 chains CHIKV
Selection range:	E:									Selection range:	F:												Selection range:	G:
UniProt Id:	Q88628									UniProt Id:	Q88628												UniProt Id:	Q88628
	All crystal	All PQS[1]	All	All							All crystal	All PQS[1]	All	All										All crystal	All PQS[1]	All	All
	interfaces	interfaces	surface	structure							interfaces	interfaces	surface	structure										interfaces	interfaces	surface	structure
Nat	643	643	2115	3295						Nat	669	669	2121	3295									Nat	720	720	2102	3295
Nres	180	180	412	419						Nres	200	200	412	419									Nres	213	213	412	419
Area, Å2	5802.2	5802.2	24902.0							Area, Å2	5869.7	5869.7	24688.7										Area, Å2	6535.5	6535.5	24780.2
ΔG, kcal/mol	-22.7	-22.7	-130.1	-302.9§						ΔG, kcal/mol	-25.7	-25.7	-132.6	-296.8§									ΔG, kcal/mol	-24.2	-24.2	-123.6	-304.3§
NHB	38	38								NHB	54	54											NHB	51	51
NSB	8	8								NSB	12	12											NSB	5	5
Inaccessible residues	Solvent-accessible residues	Interfacing residues								Inaccessible residues	Solvent-accessible residues	Interfacing residues											Inaccessible residues	Solvent-accessible residues	Interfacing residues
##	Monomer E	ASA, Å2	Buried surface in interfaces, Å2							##	Monomer F	ASA, Å2	Buried surface in interfaces, Å2										##	Monomer G	ASA, Å2	Buried surface in interfaces, Å2
			1¤	7¤	11¤	16¤	17¤	19¤					4¤	8¤	13¤	17¤	18¤	20¤	28¤	31¤	36¤					2¤	6¤	9¤	12¤	16¤	18¤	21¤
1	E:ASN 5	138.62	0.00	16.81	0.00	0.00	0.00	0.00		1	F:ASN 5	158.86	0.00	79.15	0.00	0.00	0.00	0.00	0.00	0.00	0.00		1	G:ASN5	124.74	0.00	47.12	0.00	0.00	0.00	0.00	0.00
2	E:PHE 6	74.43	0.00	38.99	0.00	0.00	0.00	0.00		2	F:PHE 6	23.61	0.00	0.00	0.00	0.00	0.00	0.00	0.00	0.00	0.00		2	G:PHE6	113.68	0.00	18.05	0.00	0.00	0.00	0.00	0.00
3	E:ASN 7	47.87	0.00	43.41	0.00	0.00	0.00	0.00		3	F:ASN 7	51.47	0.00	48.74	0.00	0.00	0.00	0.00	0.00	0.00	0.00		3	G:ASN7	56.03	0.00	49.44	0.00	0.00	0.00	0.00	0.00
4	E:VAL 8	50.01	0.00	34.77	0.00	0.00	0.00	0.00		4	F:VAL 8	8.16	0.00	0.00	0.00	0.00	0.00	0.00	0.00	0.00	0.00		4	G:VAL8	38.45	0.00	13.70	0.00	0.00	0.00	0.00	0.00
5	E:TYR 9	7.26	0.00	0.00	0.00	0.00	0.00	0.00		5	F:TYR 9	15.28	0.00	1.60	0.00	0.00	0.00	0.00	0.00	0.00	0.00		5	G:TYR9	3.38	0.00	0.00	0.00	0.00	0.00	0.00	0.00
6	E:LYS 10	122.83	0.00	103.49	0.00	0.00	0.00	0.00		6	F:LYS 10	83.25	0.00	73.41	0.00	0.00	0.00	0.00	0.00	0.00	0.00		6	G:LYS10	86.09	0.00	68.71	0.00	0.00	0.00	0.00	0.00
7	E:ALA 11	50.48	0.00	35.84	0.00	0.00	0.00	0.00		7	F:ALA 11	34.33	0.00	27.41	0.00	0.00	0.00	0.00	0.00	0.00	0.00		7	G:ALA11	65.14	0.00	65.14	0.00	0.00	0.00	0.00	0.00
8	E:ILE 12	1.67	0.00	0.00	0.00	0.00	0.00	0.00		8	F:ILE 12	8.89	0.00	0.00	0.00	0.00	0.00	0.00	0.00	0.00	0.00		8	G:ILE12	1.51	0.00	0.00	0.00	0.00	0.00	0.00	0.00
9	E:ARG 13	25.15	0.00	25.15	0.00	0.00	0.00	0.00		9	F:ARG 13	11.88	0.00	11.73	0.00	0.00	0.00	0.00	0.00	0.00	0.00		9	G:ARG13	68.82	0.00	68.82	0.00	0.00	0.00	0.00	0.00
10	E:PRO 14	0.17	0.00	0.00	0.00	0.00	0.00	0.00		10	F:PRO 14	15.56	0.00	0.00	0.00	0.00	0.00	0.00	0.00	0.00	0.00		10	G:PRO14	0.17	0.00	0.17	0.00	0.00	0.00	0.00	0.00
11	E:TYR 15	1.56	0.00	0.00	0.00	0.00	0.00	0.00		11	F:TYR 15	9.16	1.37	0.00	0.00	0.00	0.00	0.00	0.00	0.00	0.00		11	G:TYR15	0.39	0.39	0.00	0.00	0.00	0.00	0.00	0.00
12	E:LEU 16	37.20	15.93	0.00	0.00	0.00	0.00	0.00		12	F:LEU 16	78.43	69.93	0.00	0.00	0.00	0.00	0.00	0.00	0.00	0.00		12	G:LEU16	17.96	15.52	0.00	0.00	0.00	0.00	0.00	0.00
13	E:ALA 17	16.53	3.01	0.00	0.00	0.00	0.00	0.00		13	F:ALA 17	22.17	14.19	0.00	0.00	0.00	0.00	0.00	0.00	0.00	0.00		13	G:ALA17	22.70	22.58	0.00	0.00	0.00	0.00	0.00	0.00
14	E:HIS 18	91.02	65.39	0.00	0.00	0.00	0.00	0.00		14	F:HIS 18	78.48	29.11	0.00	0.00	0.76	0.00	0.00	0.00	0.00	0.00		14	G:HIS18	61.33	34.35	0.00	6.22	0.00	0.00	0.00	0.00
15	E:CYS 19	2.67	0.00	0.00	0.00	0.00	0.00	0.00		15	F:CYS 19	0.50	0.00	0.00	0.00	0.00	0.00	0.00	0.00	0.00	0.00		15	G:CYS19	0.00	0.00	0.00	0.00	0.00	0.00	0.00	0.00
16	E:PRO 20	85.62	46.51	0.00	0.00	28.39	0.00	0.00		16	F:PRO 20	68.20	0.00	0.00	0.00	31.93	0.00	0.00	0.00	0.00	0.00		16	G:PRO20	63.12	11.19	0.00	0.73	0.00	0.00	34.88	0.00
17	E:ASP 21	44.69	0.00	0.00	0.00	24.92	0.00	0.00		17	F:ASP 21	50.05	0.00	0.00	0.00	44.11	0.00	0.00	0.00	0.00	0.00		17	G:ASP21	43.00	0.00	0.00	0.00	0.00	0.00	31.20	0.00
18	E:CYS 22	11.24	0.00	0.00	0.00	0.00	0.00	0.00		18	F:CYS 22	18.29	0.00	0.00	0.00	0.00	0.00	0.00	0.00	0.00	0.00		18	G:CYS22	3.14	0.00	0.00	0.00	0.00	0.00	0.00	0.00
19	E:GLY 23	6.86	0.00	0.00	0.00	0.00	0.00	0.00		19	F:GLY 23	25.58	0.00	0.00	0.00	6.80	0.00	0.00	0.00	0.00	0.00		19	G:GLY23	10.15	0.00	0.00	0.00	0.00	0.00	0.00	0.00
20	E:GLU 24	149.73	0.00	0.00	0.00	60.79	0.00	0.00		20	F:GLU 24	123.04	0.00	0.00	0.00	39.58	0.00	0.00	0.00	0.00	0.00		20	G:GLU24	92.60	0.00	0.00	0.00	0.00	0.00	28.90	0.00
21	E:GLY 25	42.06	0.00	0.00	0.00	40.61	0.00	0.00		21	F:GLY 25	65.96	0.00	0.00	0.00	40.50	0.00	0.00	0.00	0.00	0.00		21	G:GLY25	75.59	0.00	0.00	2.70	0.00	0.00	46.34	0.00
22	E:HIS 26	112.68	0.00	0.00	0.00	28.67	0.00	0.00		22	F:HIS 26	114.66	0.00	0.00	0.00	13.54	0.00	0.00	0.00	0.00	0.00		22	G:HIS26	130.05	0.00	0.00	71.51	0.00	0.00	0.31	0.00
23	E:SER 27	39.59	7.87	0.00	0.00	3.10	0.00	0.00		23	F:SER 27	38.27	0.00	0.00	0.00	11.69	0.00	0.00	0.00	0.00	0.00		23	G:SER27	52.23	8.92	0.00	43.31	0.00	0.00	0.00	0.00
24	E:CYS 28	33.10	0.00	0.00	0.00	0.00	0.00	0.00		24	F:CYS 28	34.70	0.00	0.00	0.00	0.00	0.00	0.00	0.00	0.00	0.00		24	G:CYS28	26.48	0.00	0.00	20.47	0.00	0.00	0.00	0.00
25	E:HIS 29	147.46	90.90	0.00	0.00	0.00	0.00	0.00		25	F:HIS 29	137.70	86.45	0.00	0.00	0.00	0.00	0.00	0.00	0.00	0.00		25	G:HIS29	153.56	92.69	0.00	52.78	0.00	0.00	0.00	0.00
26	E:SER 30	2.15	0.00	0.00	0.00	0.00	0.00	0.00		26	F:SER 30	13.03	0.00	0.00	0.00	0.00	0.00	0.00	0.00	0.00	0.00		26	G:SER30	10.95	1.18	0.00	0.00	0.00	0.00	0.00	0.00
27	E:PRO 31	8.18	0.00	0.00	0.00	0.00	0.00	0.00		27	F:PRO 31	8.35	1.15	0.00	0.00	0.00	0.00	0.00	0.00	0.00	0.00		27	G:PRO31	2.34	0.67	0.00	0.00	0.00	0.00	0.00	0.00
28	E:VAL 32	8.98	0.00	0.00	0.00	0.00	0.00	0.00		28	F:VAL 32	7.62	0.00	0.00	0.00	0.00	0.00	0.00	0.00	0.00	0.00		28	G:VAL32	0.46	0.00	0.00	0.00	0.00	0.00	0.00	0.00
29	E:ALA 33	8.70	0.00	0.00	0.00	0.00	0.00	0.00		29	F:ALA 33	10.38	0.00	0.00	0.00	0.00	0.00	0.00	0.00	0.00	0.00		29	G:ALA33	2.68	0.00	0.00	0.00	0.00	0.00	0.00	0.00
30	E:LEU 34	31.53	0.00	0.00	0.00	0.00	0.00	0.00		30	F:LEU 34	22.68	0.00	0.00	0.00	0.00	0.00	0.00	0.00	0.00	0.00		30	G:LEU34	9.69	0.00	0.00	0.00	0.00	0.00	0.00	0.00
31	E:GLU 35	37.56	0.00	0.00	0.00	0.00	0.00	0.00		31	F:GLU 35	27.35	0.00	0.00	0.00	0.00	0.00	0.00	0.00	0.00	0.00		31	G:GLU35	51.95	0.00	0.00	0.00	0.00	0.00	0.00	0.00
32	E:ARG 36	128.79	41.31	0.00	0.00	0.00	0.00	0.00		32	F:ARG 36	117.91	45.08	0.00	0.00	0.00	0.00	0.00	0.00	0.00	0.00		32	G:ARG36	98.68	26.61	0.00	0.00	0.00	0.00	0.00	0.00
33	E:ILE 37	35.03	0.00	0.00	0.00	0.00	0.00	0.00		33	F:ILE 37	42.72	0.00	0.00	0.00	0.00	0.00	0.00	0.00	0.00	0.00		33	G:ILE37	43.44	0.00	0.00	0.00	0.00	0.00	0.00	0.00
34	E:ARG 38	40.38	24.38	0.00	0.00	0.00	0.00	0.00		34	F:ARG 38	44.31	10.61	0.00	0.00	0.00	0.00	0.00	0.00	0.00	0.00		34	G:ARG38	78.18	56.56	0.00	0.00	0.00	0.00	0.00	0.00
35	E:ASN 39	53.55	23.81	0.00	0.00	0.00	0.00	0.00		35	F:ASN 39	51.69	0.00	0.00	0.00	0.00	0.00	0.00	0.00	0.00	0.00		35	G:ASN39	74.20	2.89	0.00	0.00	0.00	0.00	0.00	0.00
36	E:GLU 40	107.19	74.63	0.00	0.00	0.00	0.00	0.00		36	F:GLU 40	96.73	55.97	0.00	0.00	0.00	0.00	0.00	0.00	0.00	0.00		36	G:GLU40	93.03	38.99	0.00	0.00	0.00	0.00	0.00	0.00
37	E:ALA 41	4.63	0.00	0.00	0.00	0.00	0.00	0.00		37	F:ALA 41	0.00	0.00	0.00	0.00	0.00	0.00	0.00	0.00	0.00	0.00		37	G:ALA41	1.63	0.00	0.00	0.00	0.00	0.00	0.00	0.00
38	E:THR 42	58.54	27.55	0.00	0.00	0.00	0.00	0.00		38	F:THR 42	41.04	17.09	0.00	0.00	0.00	0.00	0.00	0.00	0.00	0.00		38	G:THR42	57.57	36.32	0.00	0.00	0.00	0.00	0.00	0.00
39	E:ASP 43	45.29	0.00	0.00	0.00	0.00	0.00	0.00		39	F:ASP 43	47.99	0.00	0.00	0.00	0.00	0.00	0.00	0.00	0.00	0.00		39	G:ASP43	55.27	0.00	0.00	0.00	0.00	0.00	0.00	0.00
40	E:GLY 44	20.60	0.00	0.00	0.00	0.00	0.00	0.00		40	F:GLY 44	7.27	0.00	0.00	0.00	0.00	0.00	0.00	0.00	0.00	0.00		40	G:GLY44	23.90	0.00	0.00	0.00	0.00	0.00	0.00	0.00
41	E:THR 45	7.71	0.00	0.00	0.00	0.00	0.00	0.00		41	F:THR 45	11.30	0.00	0.00	0.00	0.00	0.00	0.00	0.00	0.00	0.00		41	G:THR45	11.74	0.00	0.00	0.00	0.00	0.00	0.00	0.00
42	E:LEU 46	5.85	0.00	0.00	0.00	0.00	0.00	0.00		42	F:LEU 46	14.57	0.00	0.00	0.00	0.00	0.00	0.00	0.00	0.00	0.00		42	G:LEU46	11.05	0.00	0.00	0.00	0.00	0.00	0.00	0.00
43	E:LYS 47	7.91	6.11	0.00	0.00	0.00	0.00	0.00		43	F:LYS 47	6.15	0.00	0.00	0.00	0.00	0.00	0.00	0.00	0.00	0.00		43	G:LYS47	4.48	1.98	0.00	0.00	0.00	0.00	0.00	0.00
44	E:ILE 48	21.61	0.00	0.00	0.00	0.00	0.00	0.00		44	F:ILE 48	33.42	0.00	0.00	0.00	0.00	0.00	0.00	0.00	0.00	0.00		44	G:ILE48	21.93	0.00	0.00	0.00	0.00	0.00	0.00	0.00
45	E:GLN 49	13.49	0.00	0.00	0.00	0.00	0.00	0.00		45	F:GLN 49	10.40	0.00	0.00	0.00	0.00	0.00	0.00	0.00	0.00	0.00		45	G:GLN49	6.76	0.00	0.00	0.00	0.00	0.00	0.00	0.00
46	E:VAL 50	17.42	0.00	0.00	0.00	0.00	0.00	0.00		46	F:VAL 50	20.95	0.00	0.00	0.00	0.00	0.00	0.00	0.00	0.00	0.00		46	G:VAL50	11.90	0.00	0.00	0.00	0.00	0.00	0.00	0.00
47	E:SER 51	0.50	0.00	0.00	0.00	0.00	0.00	0.00		47	F:SER 51	1.00	0.00	0.00	0.00	0.00	0.00	0.00	0.00	0.00	0.00		47	G:SER51	0.67	0.00	0.00	0.00	0.00	0.00	0.00	0.00
48	E:LEU 52	4.69	0.00	0.00	0.00	0.00	0.00	0.00		48	F:LEU 52	9.21	0.00	0.00	0.00	0.00	0.00	0.00	0.00	0.00	0.00		48	G:LEU52	2.68	0.00	0.00	0.00	0.00	0.00	0.00	0.00
49	E:GLN 53	0.00	0.00	0.00	0.00	0.00	0.00	0.00		49	F:GLN 53	0.00	0.00	0.00	0.00	0.00	0.00	0.00	0.00	0.00	0.00		49	G:GLN53	0.00	0.00	0.00	0.00	0.00	0.00	0.00	0.00
50	E:ILE 54	4.86	0.00	0.00	0.00	0.00	0.00	0.00		50	F:ILE 54	14.14	0.00	0.00	0.00	0.00	0.00	0.00	0.00	0.00	0.00		50	G:ILE54	6.90	0.00	0.00	0.00	0.00	0.00	0.00	0.00
51	E:GLY 55	3.52	0.00	0.00	0.00	0.00	0.00	0.00		51	F:GLY 55	3.51	0.00	0.00	0.00	0.00	0.00	0.00	0.00	0.00	0.00		51	G:GLY55	0.00	0.00	0.00	0.00	0.00	0.00	0.00	0.00
52	E:ILE 56	1.01	0.00	0.00	0.00	0.00	0.00	0.00		52	F:ILE 56	1.00	0.00	0.00	0.00	0.00	0.00	0.00	0.00	0.00	0.00		52	G:ILE56	3.07	0.00	0.00	0.00	0.00	0.00	0.00	0.00
53	E:LYS 57	5.16	0.00	0.00	0.00	0.00	0.00	0.00		53	F:LYS 57	42.09	0.00	0.00	0.00	0.00	0.00	0.00	0.00	0.00	0.00		53	G:LYS57	48.42	0.00	0.00	0.00	0.00	0.00	0.00	0.00
54	E:THR 58	64.21	0.00	0.00	0.00	0.00	0.00	0.00		54	F:THR 58	76.40	0.00	0.24	0.00	0.00	0.00	0.00	0.00	0.00	0.00		54	G:THR58	76.05	0.00	3.07	0.00	0.00	0.00	0.00	0.00
55	E:ASP 59	99.44	0.00	0.00	0.00	0.00	0.00	0.00		55	F:ASP 59	101.74	0.00	11.70	0.00	0.00	0.00	0.00	0.00	0.00	0.00		55	G:ASP59	107.27	0.00	20.52	0.00	0.00	0.00	0.00	0.00
56	E:ASP 60	75.70	0.00	27.47	0.00	0.00	0.00	0.00		56	F:ASP 60	90.86	0.00	89.05	0.00	0.00	0.00	0.00	0.00	0.00	0.00		56	G:ASP60	38.11	0.00	10.85	0.00	0.00	0.00	0.00	0.00
57	E:SER 61	39.45	0.00	0.00	0.00	0.00	0.00	0.00		57	F:SER 61	36.32	0.00	11.38	0.00	0.00	0.00	0.00	0.00	0.00	0.00		57	G:SER61	23.07	0.00	0.00	0.00	0.00	0.00	0.00	0.00
58	E:HIS 62	68.43	0.00	0.00	0.00	0.00	0.00	0.00		58	F:HIS 62	88.36	0.00	34.81	0.00	0.00	0.00	0.00	11.88	0.00	0.00		58	G:HIS62	62.94	0.00	0.00	0.00	0.00	0.00	0.00	0.00
59	E:ASP 63	46.08	0.00	0.00	0.00	0.00	0.00	0.00		59	F:ASP 63	45.83	0.00	0.00	0.00	0.00	0.00	0.00	0.00	0.00	0.00		59	G:ASP63	52.26	0.00	0.00	0.00	0.00	0.00	0.00	0.00
60	E:TRP 64	186.36	0.00	0.00	0.00	0.00	0.00	0.00		60	F:TRP 64	113.37	0.00	0.00	0.00	0.00	0.00	0.00	10.18	0.00	0.00		60	G:TRP64	60.62	0.00	0.00	0.00	0.00	0.00	0.00	0.00
61	E:THR 65	52.03	0.00	0.00	0.00	0.00	0.00	0.00		61	F:THR 65	55.32	0.00	0.00	0.00	0.00	0.00	0.00	0.00	0.00	0.00		61	G:THR65	28.55	0.00	0.00	0.00	0.00	0.00	0.00	0.00
62	E:LYS 66	78.58	0.00	0.00	0.00	0.00	0.00	0.00		62	F:LYS 66	86.73	0.00	0.00	0.00	0.00	0.00	0.00	0.00	0.00	0.00		62	G:LYS66	60.90	0.00	0.00	0.00	0.00	0.00	0.00	0.00
63	E:LEU 67	1.59	0.00	0.00	0.00	0.00	0.00	0.00		63	F:LEU 67	10.62	0.00	0.00	0.00	0.00	0.00	0.00	0.00	0.00	0.00		63	G:LEU67	0.17	0.00	0.00	0.00	0.00	0.00	0.00	0.00
64	E:ARG 68	6.80	0.00	0.00	0.00	0.00	0.00	0.00		64	F:ARG 68	13.00	0.00	0.00	0.00	0.00	0.00	0.00	0.00	0.00	0.00		64	G:ARG68	4.78	0.00	0.00	0.00	0.00	0.00	0.00	0.00
65	E:TYR 69	2.44	0.00	0.00	0.00	0.00	0.00	0.00		65	F:TYR 69	3.50	0.00	0.00	0.00	0.00	0.00	0.00	0.00	0.00	0.00		65	G:TYR69	10.15	0.00	0.00	0.00	0.00	0.00	0.00	0.00
66	E:MET 70	32.26	13.52	0.00	0.00	0.00	0.00	0.00		66	F:MET 70	24.27	13.91	0.00	0.00	0.00	0.00	0.00	0.00	0.00	0.00		66	G:MET70	19.10	13.30	0.00	0.00	0.00	0.00	0.00	0.00
67	E:ASP 71	34.60	1.84	0.00	0.00	0.00	0.00	0.00		67	F:ASP 71	54.11	5.90	0.00	0.00	0.00	0.00	0.00	0.00	0.00	0.00		67	G:ASP71	83.25	12.39	0.00	43.11	0.00	0.00	0.00	0.00
68	E:ASN 72	131.66	36.63	0.00	0.00	0.00	0.00	0.00		68	F:ASN 72	114.27	46.30	0.00	0.00	0.00	0.00	0.00	0.00	0.00	0.00		68	G:ASN72	114.19	38.51	0.00	11.85	0.00	0.00	0.00	0.00
69	E:HIS 73	44.24	6.55	0.00	0.00	0.00	0.00	0.00		69	F:HIS 73	22.79	0.00	0.00	0.00	0.00	0.00	0.00	0.00	0.00	0.00		69	G:HIS73	31.64	0.00	0.00	0.00	0.00	0.00	0.00	0.00
70	E:MET 74	76.13	0.00	0.00	0.00	0.00	0.00	0.00		70	F:MET 74	105.78	0.00	0.00	0.00	0.00	0.00	0.00	0.00	0.00	0.00		70	G:MET74	123.25	0.00	0.00	48.87	0.00	0.00	0.00	0.00
71	E:PRO 75	21.01	0.00	0.00	0.00	0.00	0.00	0.00		71	F:PRO 75	72.88	0.00	0.00	0.00	0.00	0.00	0.00	0.00	0.00	0.00		71	G:PRO75	41.37	0.00	0.00	0.47	0.00	0.00	0.00	0.00
72	E:ALA 76	4.17	0.00	0.00	0.00	0.00	0.00	0.00		72	F:ALA 76	30.08	0.00	0.00	0.00	0.00	0.00	0.00	0.00	0.00	0.00		72	G:ALA76	20.34	0.00	0.00	7.20	0.00	0.00	0.00	0.00
73	E:ASP 77	55.40	0.00	0.00	0.00	0.00	0.00	0.00		73	F:ASP 77	72.59	0.00	0.00	0.00	0.00	0.00	0.00	0.00	0.00	0.00		73	G:ASP77	27.26	0.00	0.00	0.00	0.00	0.00	0.00	0.00
74	E:ALA 78	4.36	0.00	0.00	0.00	0.00	0.00	0.00		74	F:ALA 78	14.00	0.00	0.00	0.00	0.00	0.00	0.00	0.00	0.00	0.00		74	G:ALA78	3.52	0.00	0.00	0.00	0.00	0.00	0.00	0.00
75	E:GLU 79	70.05	0.00	0.00	0.00	0.00	0.00	0.00		75	F:GLU 79	69.42	0.00	0.00	0.00	0.00	0.00	0.00	0.00	0.00	0.00		75	G:GLU79	60.09	0.00	0.00	0.00	0.00	0.00	0.00	0.00
76	E:ARG 80	36.45	0.00	0.00	0.00	0.00	0.00	0.00		76	F:ARG 80	82.10	0.00	0.00	0.00	0.00	0.00	0.00	0.00	0.00	0.00		76	G:ARG80	140.36	0.00	0.00	0.00	0.00	0.00	0.00	0.00
77	E:ALA 81	56.76	0.00	0.00	0.00	0.00	0.00	0.00		77	F:ALA 81	42.16	0.00	0.00	0.00	0.00	0.00	0.00	0.00	0.00	0.00		77	G:ALA81	61.79	0.00	0.00	0.00	0.00	0.00	0.00	0.00
78	E:ARG 82	92.70	0.00	0.00	0.00	0.00	0.00	0.00		78	F:ARG 82	74.93	0.00	0.00	0.00	0.00	0.00	0.00	0.00	0.00	0.00		78	G:ARG82	72.76	0.00	0.00	0.00	0.00	0.00	0.00	0.00
79	E:LEU 83	48.29	0.00	0.00	0.00	0.00	0.00	0.00		79	F:LEU 83	32.56	0.00	0.00	0.00	0.00	0.00	0.00	0.00	0.00	0.00		79	G:LEU83	30.51	0.00	0.00	0.00	0.00	0.00	0.00	0.00
80	E:PHE 84	99.30	0.00	0.00	0.00	0.00	0.00	0.00		80	F:PHE 84	99.10	0.00	0.00	0.00	0.00	0.00	0.00	0.00	0.00	0.00		80	G:PHE84	79.86	0.00	0.00	0.00	0.00	0.00	0.00	0.00
81	E:VAL 85	31.14	0.00	0.00	0.00	0.00	0.00	0.00		81	F:VAL 85	28.73	0.00	0.00	0.00	0.00	0.00	0.00	0.00	0.00	0.00		81	G:VAL85	17.56	0.00	0.00	0.00	0.00	0.00	0.00	0.00
82	E:ARG 86	100.24	0.00	0.00	0.00	26.27	0.00	0.00		82	F:ARG 86	73.83	0.00	0.00	0.00	1.67	0.00	0.00	0.00	0.00	0.00		82	G:ARG86	99.79	0.00	0.00	0.00	0.00	0.00	19.68	0.00
83	E:THR 87	7.08	0.00	0.00	0.00	0.00	0.00	0.00		83	F:THR 87	6.65	0.00	0.00	0.00	0.00	0.00	0.00	0.00	0.00	0.00		83	G:THR87	10.52	0.00	0.00	0.00	0.00	0.00	0.00	0.00
84	E:SER 88	64.99	0.00	0.00	0.00	5.39	0.00	0.00		84	F:SER 88	93.00	0.00	0.00	0.00	26.20	0.00	0.00	0.00	0.00	0.00		84	G:SER88	65.27	0.00	0.00	0.00	0.00	0.00	3.68	0.00
85	E:ALA 89	29.88	0.00	0.00	0.00	0.00	14.73	0.00		85	F:ALA 89	34.80	0.00	0.00	0.00	0.00	1.84	0.00	0.00	0.00	0.00		85	G:ALA89	45.26	0.00	0.00	0.00	0.00	21.09	0.00	0.00
86	E:PRO 90	101.08	0.00	0.00	0.00	0.00	9.88	0.00		86	F:PRO 90	88.70	0.00	0.00	0.00	0.00	21.41	0.00	0.00	0.00	0.00		86	G:PRO90	82.87	0.00	0.00	0.00	0.00	12.72	0.00	0.00
87	E:CYS 91	24.10	0.00	0.00	0.00	0.00	0.00	0.00		87	F:CYS 91	30.48	0.00	0.00	0.00	0.00	0.00	0.00	0.00	0.00	0.00		87	G:CYS91	18.16	0.00	0.00	0.00	0.00	0.00	0.00	0.00
88	E:THR 92	71.16	0.00	0.00	0.00	0.00	1.17	0.00		88	F:THR 92	45.87	0.00	0.00	0.00	0.00	0.00	0.00	0.00	0.00	0.00		88	G:THR92	61.15	0.00	0.00	0.00	0.00	0.00	0.00	0.00
89	E:ILE 93	84.48	0.00	0.00	0.00	0.00	0.00	0.00		89	F:ILE 93	70.84	0.00	0.00	0.00	0.00	0.00	0.00	0.00	0.00	0.00		89	G:ILE93	105.38	0.00	0.00	0.00	0.00	0.00	0.00	0.00
90	E:THR 94	67.99	0.00	0.00	0.00	0.00	4.35	0.00		90	F:THR 94	75.28	0.00	0.00	0.00	0.00	0.00	0.00	0.00	0.00	0.00		90	G:THR94	58.16	0.00	0.00	0.00	0.00	0.00	0.00	0.00
91	E:GLY 95	13.91	0.00	0.00	0.00	0.00	0.00	0.00		91	F:GLY 95	2.17	0.00	0.00	0.00	0.00	0.00	0.00	0.00	0.00	0.00		91	G:GLY95	0.66	0.00	0.00	0.00	0.00	0.00	0.00	0.00
92	E:THR 96	21.67	0.00	0.00	0.00	0.00	0.00	0.00		92	F:THR 96	19.63	0.00	0.00	0.00	0.00	0.00	0.00	0.00	0.00	0.00		92	G:THR96	36.01	0.00	0.00	0.00	0.00	0.00	0.00	0.00
93	E:MET 97	25.93	0.00	0.00	0.00	0.00	0.00	0.00		93	F:MET 97	18.55	0.00	0.00	0.00	0.00	0.00	0.00	0.00	0.00	0.00		93	G:MET97	25.33	0.00	0.00	0.00	0.00	0.00	0.00	0.00
94	E:GLY 98	0.00	0.00	0.00	0.00	0.00	0.00	0.00		94	F:GLY 98	0.00	0.00	0.00	0.00	0.00	0.00	0.00	0.00	0.00	0.00		94	G:GLY98	8.22	0.00	0.00	0.00	0.00	0.00	0.00	0.00
95	E:HIS 99	2.35	0.00	0.00	0.00	0.00	0.00	0.00		95	F:HIS 99	8.95	0.00	0.00	0.00	0.00	0.00	0.00	0.00	0.00	0.00		95	G:HIS99	15.10	0.00	0.00	0.00	0.00	0.00	0.00	0.00
96	E:PHE 100	0.62	0.00	0.00	0.00	0.00	0.00	0.00		96	F:PHE 100	0.00	0.00	0.00	0.00	0.00	0.00	0.00	0.00	0.00	0.00		96	G:PHE100	17.82	0.00	0.00	0.00	0.00	0.00	0.00	0.00
97	E:ILE 101	25.94	0.00	0.00	0.00	0.00	0.00	0.00		97	F:ILE 101	21.58	0.00	0.00	0.00	0.00	0.00	0.00	0.00	0.00	0.00		97	G:ILE101	17.42	0.00	0.00	0.00	0.00	0.00	0.00	0.00
98	E:LEU 102	0.00	0.00	0.00	0.00	0.00	0.00	0.00		98	F:LEU 102	3.51	0.00	0.00	0.00	0.00	0.00	0.00	0.00	0.00	0.00		98	G:LEU102	4.85	0.00	0.00	0.00	0.00	0.00	0.00	0.00
99	E:ALA 103	4.35	0.00	0.00	0.00	0.00	0.00	0.00		99	F:ALA 103	5.36	0.00	0.00	0.00	0.00	0.00	0.00	0.00	0.00	0.00		99	G:ALA103	1.66	0.00	0.00	0.00	0.00	0.00	0.00	0.00
100	E:ARG 104	124.01	0.00	0.00	0.00	0.00	50.83	0.00		100	F:ARG 104	137.57	0.00	0.00	0.00	0.00	42.95	0.00	0.00	0.00	0.00		100	G:ARG104	150.29	0.00	0.00	0.00	0.00	41.36	0.00	0.00
101	E:CYS 105	10.38	0.00	0.00	0.00	0.00	0.00	0.00		101	F:CYS 105	15.22	0.00	0.00	0.00	0.00	0.00	0.00	0.00	0.00	0.00		101	G:CYS105	17.09	0.00	0.00	0.00	0.00	0.00	0.00	0.00
102	E:PRO 106	75.29	0.00	0.00	0.00	0.00	2.01	0.00		102	F:PRO 106	73.57	0.00	0.00	0.00	0.00	0.00	0.00	0.00	0.00	0.00		102	G:PRO106	67.41	0.00	0.00	0.00	0.00	0.00	0.00	0.00
103	E:LYS 107	104.80	0.00	0.00	0.00	0.00	0.00	0.00		103	F:LYS 107	103.18	0.00	0.00	0.00	0.00	0.00	0.00	0.00	0.00	0.00		103	G:LYS107	96.04	0.00	0.00	0.00	0.00	0.00	0.00	0.00
104	E:GLY 108	3.76	0.00	0.00	0.00	0.00	0.00	0.00		104	F:GLY 108	9.74	0.00	0.00	0.00	0.00	0.00	0.00	0.00	0.00	0.00		104	G:GLY108	5.14	0.00	0.00	0.00	0.00	0.00	0.00	0.00
105	E:GLU 109	120.43	0.00	0.00	0.00	62.01	0.00	0.00		105	F:GLU 109	106.63	0.00	0.00	0.00	45.36	0.00	0.00	0.00	0.00	0.00		105	G:GLU109	117.22	0.00	0.00	0.00	0.00	0.00	36.09	0.00
106	E:THR 110	53.55	0.00	0.00	0.00	30.64	0.00	0.00		106	F:THR 110	39.77	0.00	0.00	0.00	9.45	0.00	0.00	0.00	0.00	0.00		106	G:THR110	48.25	0.00	0.00	0.00	0.00	0.00	10.76	0.00
107	E:LEU 111	7.23	0.00	0.00	0.00	0.00	0.00	0.00		107	F:LEU 111	26.13	0.00	0.00	0.00	0.00	0.00	0.00	0.00	0.00	0.00		107	G:LEU111	18.57	0.00	0.00	0.00	0.00	0.00	0.00	0.00
108	E:THR 112	30.43	0.00	0.00	0.00	0.00	0.00	0.00		108	F:THR 112	25.20	0.00	0.00	0.00	0.00	0.00	0.00	0.00	0.00	0.00		108	G:THR112	29.16	0.00	0.00	0.00	0.00	0.00	0.00	0.00
109	E:VAL 113	33.20	0.00	0.00	0.00	0.00	0.00	0.00		109	F:VAL 113	41.10	0.00	0.00	0.00	0.00	0.00	0.00	0.00	0.00	0.00		109	G:VAL113	11.90	0.00	0.00	0.00	0.00	0.00	0.00	0.00
110	E:GLY 114	17.27	0.00	0.00	0.00	0.00	0.00	0.00		110	F:GLY 114	3.76	0.00	0.00	0.00	0.00	0.00	0.00	0.00	0.00	0.00		110	G:GLY114	3.01	0.00	0.00	0.00	0.00	0.00	0.00	0.00
111	E:PHE 115	1.56	0.00	0.00	0.00	0.00	0.00	0.00		111	F:PHE 115	26.16	0.00	0.00	0.00	0.00	0.00	0.00	0.00	0.00	0.00		111	G:PHE115	8.28	0.00	0.00	0.00	0.00	0.00	0.00	0.00
112	E:THR 116	16.57	0.00	0.00	0.00	0.00	0.00	0.00		112	F:THR 116	16.27	0.00	0.00	0.00	0.00	0.00	0.00	0.00	0.00	0.00		112	G:THR116	3.85	0.00	0.00	0.00	0.00	0.00	0.00	0.00
113	E:ASP 117	13.43	0.00	0.00	0.00	0.00	0.00	0.00		113	F:ASP 117	9.34	0.00	0.00	0.00	0.00	0.00	0.00	0.00	0.00	0.00		113	G:ASP117	29.30	0.00	0.00	0.00	0.00	0.00	0.00	0.00
114	E:GLY 118	45.28	0.00	0.00	0.00	0.00	0.00	0.00		114	F:GLY 118	51.99	0.00	0.00	0.00	0.00	0.00	0.00	0.00	0.00	0.00		114	G:GLY118	56.67	0.00	0.00	1.34	0.00	0.00	0.00	0.00
115	E:ARG 119	145.03	0.00	0.00	0.00	0.00	0.00	0.00		115	F:ARG 119	165.09	0.00	0.00	0.00	0.00	0.00	0.00	0.00	0.00	0.00		115	G:ARG119	203.04	0.00	0.00	169.59	0.00	0.00	0.00	0.00
116	E:LYS 120	175.37	0.00	0.00	0.00	0.00	0.00	0.00		116	F:LYS 120	131.58	0.00	0.00	0.00	0.00	0.00	0.00	0.00	0.00	0.00		116	G:LYS120	123.24	0.00	0.00	1.51	0.00	0.00	0.00	0.00
117	E:ILE 121	90.49	0.00	0.00	0.00	0.00	0.00	0.00		117	F:ILE 121	79.32	0.00	0.00	0.00	0.00	0.00	0.00	0.00	0.00	0.00		117	G:ILE121	65.61	0.00	0.00	21.26	0.00	0.00	0.00	0.00
118	E:SER 122	76.70	0.00	0.00	0.00	0.00	0.00	0.00		118	F:SER 122	90.73	0.00	0.00	0.00	0.00	0.00	0.00	0.00	0.00	0.00		118	G:SER122	63.92	0.00	0.00	0.00	0.00	0.00	0.00	0.00
119	E:HIS 123	52.57	0.00	0.00	0.00	0.00	0.00	0.00		119	F:HIS 123	77.91	0.00	0.00	0.00	0.00	0.00	0.00	0.00	0.00	0.00		119	G:HIS123	77.08	0.00	0.00	6.10	0.00	0.00	0.00	0.00
120	E:SER 124	53.88	0.00	0.00	0.00	0.00	0.00	0.00		120	F:SER 124	37.44	0.00	0.00	0.00	0.00	0.00	0.00	0.00	0.00	0.00		120	G:SER124	50.42	0.00	0.00	0.00	0.00	0.00	0.00	0.00
121	E:CYS 125	0.00	0.00	0.00	0.00	0.00	0.00	0.00		121	F:CYS 125	1.29	0.00	0.00	0.00	0.00	0.00	0.00	0.00	0.00	0.00		121	G:CYS125	0.00	0.00	0.00	0.00	0.00	0.00	0.00	0.00
122	E:THR 126	40.32	0.00	0.00	0.00	18.10	0.00	0.00		122	F:THR 126	32.56	0.00	0.00	0.00	8.38	0.00	0.00	0.00	0.00	0.00		122	G:THR126	38.54	0.00	0.00	0.00	0.00	0.00	10.92	0.00
123	E:HIS 127	24.98	0.00	0.00	0.00	0.00	0.00	0.00		123	F:HIS 127	35.79	0.00	0.00	0.00	0.00	0.00	0.00	0.00	0.00	0.00		123	G:HIS127	31.97	0.00	0.00	0.00	0.00	0.00	0.00	0.00
124	E:PRO 128	117.81	0.00	0.00	0.00	51.17	0.00	0.00		124	F:PRO 128	111.62	0.00	0.00	0.00	63.05	0.00	0.00	0.00	0.00	0.00		124	G:PRO128	142.22	0.00	0.00	0.00	0.00	0.00	76.90	0.00
125	E:PHE 129	44.62	0.00	0.00	0.00	0.44	0.00	0.00		125	F:PHE 129	53.24	0.00	0.00	0.00	0.00	0.00	0.00	0.00	0.00	0.00		125	G:PHE129	47.51	0.00	0.00	0.00	0.00	0.00	1.94	0.00
126	E:HIS 130	110.98	0.00	0.00	0.00	58.74	0.00	0.00		126	F:HIS 130	93.53	0.00	0.00	0.00	11.16	0.00	0.00	0.00	0.00	0.00		126	G:HIS130	81.18	0.00	0.00	0.00	0.00	0.00	12.91	0.00
127	E:HIS 131	4.33	0.00	0.00	0.00	0.00	0.00	0.00		127	F:HIS 131	9.01	0.00	0.00	0.00	0.00	0.00	0.00	0.00	0.00	0.00		127	G:HIS131	9.14	0.00	0.00	0.00	0.00	0.00	0.00	0.00
128	E:ASP 132	64.00	4.38	0.00	0.00	0.00	0.00	0.00		128	F:ASP 132	50.94	0.00	0.00	0.00	0.00	0.00	0.00	0.00	0.00	0.00		128	G:ASP132	66.60	28.17	0.00	0.00	0.00	0.00	0.00	0.00
129	E:PRO 133	56.17	0.00	0.00	0.00	0.00	0.00	0.00		129	F:PRO 133	71.59	0.13	0.00	0.00	0.00	0.00	0.00	0.00	0.00	0.00		129	G:PRO133	60.05	0.00	0.00	0.00	0.00	0.00	0.00	0.00
130	E:PRO 134	89.23	56.47	0.00	0.00	0.00	0.00	0.00		130	F:PRO 134	44.67	10.63	0.00	0.00	0.00	0.00	0.00	0.00	0.00	0.00		130	G:PRO134	83.62	36.12	0.00	0.00	0.00	0.00	0.00	0.00
131	E:VAL 135	99.79	26.91	0.00	0.00	0.00	0.00	0.00		131	F:VAL 135	98.67	24.00	0.00	0.00	0.00	0.00	0.00	0.00	0.00	0.00		131	G:VAL135	75.40	0.00	0.00	0.00	0.00	0.00	0.00	0.00
132	E:ILE 136	50.73	0.00	0.00	0.00	0.00	0.00	0.00		132	F:ILE 136	37.14	0.00	0.00	0.00	0.00	0.00	0.00	0.00	0.00	0.00		132	G:ILE136	59.64	0.00	0.00	0.00	0.00	0.00	0.00	0.00
133	E:GLY 137	31.89	0.00	0.00	0.00	0.00	0.00	0.00		133	F:GLY 137	35.16	0.00	0.00	0.00	0.00	0.00	0.00	0.00	0.00	0.00		133	G:GLY137	53.00	0.00	0.00	0.00	0.00	0.00	0.00	0.00
134	E:ARG 138	54.25	13.22	0.00	0.00	0.00	0.00	0.00		134	F:ARG 138	48.38	0.00	0.00	0.00	0.00	0.00	0.00	0.00	0.00	0.00		134	G:ARG138	56.02	21.40	0.00	0.00	0.00	0.00	0.00	0.00
135	E:GLU 139	4.00	0.00	0.00	0.00	0.00	0.00	0.00		135	F:GLU 139	4.28	0.00	0.00	0.00	0.00	0.00	0.00	0.00	0.00	0.00		135	G:GLU139	0.24	0.00	0.00	0.00	0.00	0.00	0.00	0.00
136	E:LYS 140	53.66	0.00	0.00	0.00	0.00	0.00	0.00		136	F:LYS 140	76.23	0.00	0.00	0.00	0.00	0.00	0.00	0.00	0.00	0.00		136	G:LYS140	36.22	0.00	0.00	0.00	0.00	1.96	0.00	0.00
137	E:PHE 141	48.27	0.00	0.00	0.00	0.00	0.50	0.00		137	F:PHE 141	72.09	0.00	0.00	0.00	0.00	1.05	0.00	0.00	0.00	0.00		137	G:PHE141	64.23	0.00	0.00	0.00	0.00	9.97	0.00	0.00
138	E:HIS 142	168.32	0.00	0.00	0.00	0.00	68.57	0.00		138	F:HIS 142	179.27	0.00	0.00	0.00	0.00	137.61	0.00	0.00	0.00	0.00		138	G:HIS142	165.25	0.00	0.00	0.00	0.00	108.62	0.00	0.00
139	E:SER 143	86.47	0.00	0.00	0.00	0.00	64.54	0.00		139	F:SER 143	63.46	0.00	0.00	0.00	0.00	15.96	0.00	0.00	0.00	0.00		139	G:SER143	66.60	0.00	0.00	0.00	0.00	15.63	0.00	0.00
140	E:ARG 144	115.70	0.00	0.00	0.00	0.00	71.44	0.00		140	F:ARG 144	126.07	0.00	0.00	0.00	0.00	69.74	0.00	13.08	0.00	0.00		140	G:ARG144	162.80	0.00	0.00	0.00	0.00	93.29	0.00	0.00
141	E:PRO 145	46.67	0.00	0.00	0.00	0.00	12.21	0.00		141	F:PRO 145	46.05	0.00	0.00	0.00	0.00	24.41	0.00	0.00	0.00	0.00		141	G:PRO145	41.85	0.00	0.00	0.00	0.00	31.48	0.00	0.00
142	E:GLN 146	157.84	0.00	0.00	0.00	0.00	64.10	65.14		142	F:GLN 146	153.73	0.00	0.00	0.00	0.00	64.82	49.01	1.45	0.00	0.00		142	G:GLN146	161.46	0.00	0.00	0.00	0.00	93.21	0.00	48.34
143	E:HIS 147	115.31	0.00	0.00	0.00	0.00	0.00	72.04		143	F:HIS 147	123.89	0.00	0.00	0.00	0.00	0.00	91.38	0.00	0.00	0.00		143	G:HIS147	133.99	0.00	0.00	0.00	0.00	0.00	0.00	71.21
144	E:GLY 148	0.37	0.00	0.00	0.00	0.00	0.00	0.00		144	F:GLY 148	0.12	0.00	0.00	0.00	0.00	0.00	0.00	0.00	0.00	0.00		144	G:GLY148	5.18	0.00	0.00	0.00	0.00	0.00	0.00	0.00
145	E:ARG 149	92.05	0.00	0.00	0.00	0.00	0.00	0.00		145	F:ARG 149	64.64	0.00	0.00	0.00	0.00	0.00	0.00	0.00	0.00	0.00		145	G:ARG149	94.03	0.00	0.00	0.00	0.00	0.00	0.00	0.00
146	E:GLU 150	90.74	0.00	0.00	0.00	0.00	0.00	0.00		146	F:GLU 150	87.04	0.00	0.00	0.00	0.00	0.00	0.00	11.56	0.00	0.00		146	G:GLU150	73.46	0.00	0.00	0.00	0.00	0.00	0.00	0.00
147	E:LEU 151	42.06	0.00	0.00	0.00	0.00	0.00	0.00		147	F:LEU 151	55.91	0.00	0.00	0.00	0.00	0.00	0.00	0.00	0.00	0.00		147	G:LEU151	13.71	0.00	0.00	0.00	0.00	0.00	0.00	0.00
148	E:PRO 152	88.93	36.11	0.00	0.00	0.00	0.00	0.00		148	F:PRO 152	103.56	4.82	0.00	0.00	0.00	0.00	0.00	0.00	0.00	0.00		148	G:PRO152	102.62	28.83	0.00	0.00	0.00	0.00	0.00	0.00
149	E:CYS 153	12.37	9.63	0.00	0.00	0.00	0.00	0.00		149	F:CYS 153	15.65	1.34	0.00	0.00	0.00	0.00	0.00	0.00	0.00	0.00		149	G:CYS153	5.86	3.89	0.00	0.00	0.00	0.00	0.00	0.00
150	E:SER 154	23.99	19.97	0.00	0.00	0.00	0.00	0.00		150	F:SER 154	18.02	14.49	0.00	0.00	0.00	0.00	0.00	0.00	0.00	0.00		150	G:SER154	19.91	14.26	0.00	0.00	0.00	0.00	0.00	0.00
151	E:THR 155	25.50	0.00	0.00	0.00	0.00	0.00	0.00		151	F:THR 155	36.97	0.00	0.00	0.00	0.00	0.00	0.00	0.00	0.00	0.00		151	G:THR155	24.61	0.00	0.00	0.00	0.00	0.00	0.00	0.00
152	E:TYR 156	5.53	4.48	0.00	0.00	0.00	0.00	0.00		152	F:TYR 156	11.01	0.00	0.00	0.00	0.00	0.00	0.00	0.00	0.00	0.00		152	G:TYR156	3.82	0.00	0.00	0.00	0.00	0.00	0.00	0.00
153	E:ALA 157	20.24	0.00	0.00	0.00	0.00	0.00	0.00		153	F:ALA 157	26.78	0.00	0.00	0.00	0.00	0.00	0.00	0.00	0.00	0.00		153	G:ALA157	36.13	0.00	0.00	0.00	0.00	0.00	0.00	0.00
154	E:GLN 158	108.22	0.00	0.00	0.00	0.00	0.00	0.00		154	F:GLN 158	116.65	0.00	0.00	0.00	0.00	0.00	0.00	48.13	0.00	0.00		154	G:GLN158	106.81	0.00	0.00	0.00	0.00	0.00	0.00	0.00
155	E:SER 159	56.53	0.00	0.00	0.00	0.00	0.00	0.00		155	F:SER 159	41.39	0.00	0.00	0.00	0.00	0.00	0.00	15.56	0.00	0.00		155	G:SER159	56.59	0.00	0.00	0.00	0.00	0.00	0.00	0.00
156	E:THR 160	31.63	0.00	0.00	0.00	0.00	0.00	0.00		156	F:THR 160	96.47	0.00	0.00	0.00	0.00	0.00	0.00	46.49	0.00	0.00		156	G:THR160	33.58	0.00	0.00	0.00	0.00	0.00	0.00	0.00
157	E:ALA 161	83.24	0.00	0.00	0.00	0.00	0.00	0.00		157	F:ALA 161	31.96	0.00	0.00	0.00	0.00	0.00	0.00	0.00	0.00	0.00		157	G:ALA161	84.67	0.00	0.00	0.00	0.00	0.00	0.00	0.00
158	E:ALA 162	23.34	0.00	0.00	0.00	0.00	0.00	0.00		158	F:ALA 162	10.81	0.00	0.00	0.00	0.00	0.00	0.00	0.00	0.00	0.00		158	G:ALA162	2.85	0.00	0.00	0.00	0.00	0.00	0.00	0.00
159	E:THR 163	91.83	0.18	1.17	0.00	0.00	0.00	0.00		159	F:THR 163	118.39	0.49	0.00	0.00	0.00	0.00	0.00	0.00	0.00	0.00		159	G:THR163	115.33	0.00	0.00	0.00	0.00	0.00	0.00	0.00
160	E:ALA 164	109.24	27.31	0.00	0.00	0.00	0.00	0.00		160	F:ALA 164	85.98	5.14	18.70	0.00	0.00	0.00	0.00	0.00	0.00	0.00		160	G:ALA164	77.49	0.74	7.36	0.00	0.00	0.00	0.00	0.00
161	E:GLU 165	34.24	21.35	0.00	0.00	0.00	0.00	0.00		161	F:GLU 165	59.31	41.89	0.00	0.00	0.00	0.00	0.00	0.00	0.00	0.00		161	G:GLU165	45.83	17.24	0.00	0.00	0.00	0.00	0.00	0.00
162	E:GLU 166	103.68	0.00	4.58	0.00	0.00	0.00	0.00		162	F:GLU 166	70.72	0.00	23.83	0.00	0.00	0.00	0.00	0.00	0.00	0.00		162	G:GLU166	99.57	1.45	1.59	0.00	0.00	0.00	0.00	0.00
163	E:ILE 167	36.76	0.00	0.00	0.00	0.00	0.00	0.00		163	F:ILE 167	42.67	0.00	0.00	0.00	0.00	0.00	0.00	0.00	0.00	0.00		163	G:ILE167	26.87	0.00	0.00	0.00	0.00	0.00	0.00	0.00
164	E:GLU 168	50.99	4.91	0.00	0.00	0.00	0.00	0.00		164	F:GLU 168	62.41	22.85	0.00	0.00	0.00	0.00	0.00	0.00	0.00	0.00		164	G:GLU168	56.58	32.34	0.00	0.00	0.00	0.00	0.00	0.00
165	E:VAL 169	6.86	0.00	5.35	0.00	0.00	0.00	0.00		165	F:VAL 169	4.36	0.00	0.00	0.00	0.00	0.00	0.00	0.00	0.00	0.00		165	G:VAL169	0.50	0.00	0.34	0.00	0.00	0.00	0.00	0.00
166	E:HIS 170	6.26	6.26	0.00	0.00	0.00	0.00	0.00		166	F:HIS 170	8.85	7.05	0.00	0.00	0.00	0.00	0.00	0.00	0.00	0.00		166	G:HIS170	6.16	6.16	0.00	0.00	0.00	0.00	0.00	0.00
167	E:MET 171	2.34	0.00	0.00	0.00	0.00	0.00	0.00		167	F:MET 171	3.02	0.00	0.00	0.00	0.00	0.00	0.00	0.00	0.00	0.00		167	G:MET171	18.60	0.00	0.34	0.00	0.00	0.00	0.00	0.00
168	E:PRO 172	0.67	0.00	0.00	0.00	0.00	0.00	0.00		168	F:PRO 172	4.90	0.00	0.00	0.00	0.00	0.00	0.00	0.00	0.00	0.00		168	G:PRO172	7.87	0.00	2.34	0.00	0.00	0.00	0.00	0.00
169	E:PRO 173	50.25	44.09	0.00	0.00	0.00	0.00	0.00		169	F:PRO 173	31.36	20.60	0.00	0.00	0.00	0.00	0.00	0.00	0.00	0.00		169	G:PRO173	21.98	21.64	0.00	0.00	0.00	0.00	0.00	0.00
170	E:ASP 174	35.23	19.52	0.00	0.00	0.00	0.00	0.00		170	F:ASP 174	25.38	12.28	0.00	0.00	0.00	0.00	0.00	0.00	0.00	0.00		170	G:ASP174	45.12	28.66	0.00	0.00	0.00	0.00	0.00	0.00
171	E:THR 175	24.92	14.53	0.00	0.00	0.00	0.00	0.00		171	F:THR 175	32.62	21.23	0.00	0.00	0.00	0.00	0.00	0.00	0.00	0.00		171	G:THR175	21.95	14.04	0.00	0.00	0.00	0.00	0.00	0.00
172	E:PRO 176	82.87	82.87	0.00	0.00	0.00	0.00	0.00		172	F:PRO 176	60.99	60.24	0.00	0.00	0.00	0.00	0.00	0.00	0.00	0.00		172	G:PRO176	92.81	91.80	0.00	0.00	0.00	0.00	0.00	0.00
173	E:ASP 177	33.21	15.19	0.00	0.00	0.00	0.00	0.00		173	F:ASP 177	29.66	19.76	0.00	0.00	0.00	0.00	0.00	0.00	0.00	0.00		173	G:ASP177	27.76	4.97	0.00	0.00	0.00	0.00	0.00	0.00
174	E:ARG 178	99.51	66.35	0.00	0.00	0.00	0.00	0.00		174	F:ARG 178	105.31	58.36	0.00	0.00	0.00	0.00	0.00	0.00	0.00	0.00		174	G:ARG178	91.00	46.82	0.00	0.00	0.00	0.00	0.00	0.00
175	E:THR 179	127.57	12.55	0.00	0.00	0.00	0.00	0.00		175	F:THR 179	120.86	3.62	0.00	0.00	0.00	0.00	0.00	0.00	0.00	0.00		175	G:THR179	133.06	13.30	0.00	70.79	0.00	0.00	0.00	0.00
176	E:LEU 180	67.52	0.00	0.00	0.00	0.00	0.00	0.00		176	F:LEU 180	44.62	0.00	0.00	0.00	0.00	0.00	0.00	0.00	0.00	0.00		176	G:LEU180	65.77	0.00	0.00	45.53	0.00	0.00	0.00	0.00
177	E:MET 181	3.98	0.00	0.00	0.00	0.00	0.00	0.00		177	F:MET 181	14.42	0.00	0.00	0.00	0.00	0.00	0.00	0.00	0.00	0.00		177	G:MET181	9.45	0.00	0.00	0.00	0.00	0.00	0.00	0.00
178	E:SER 182	55.64	0.00	0.00	0.00	0.00	0.00	0.00		178	F:SER 182	51.77	0.00	0.00	0.00	0.00	0.00	0.00	0.00	0.00	0.00		178	G:SER182	47.60	0.00	0.00	4.39	0.00	0.00	0.00	0.00
179	E:GLN 183	78.46	0.00	0.00	0.00	0.00	0.00	0.00		179	F:GLN 183	53.26	0.00	0.00	0.00	0.00	0.00	0.00	0.00	0.00	0.00		179	G:GLN183	72.00	0.00	0.00	0.00	0.00	0.00	0.00	0.00
180	E:GLN 184	59.26	0.00	0.00	0.00	0.00	0.00	0.00		180	F:GLN 184	50.90	0.00	0.00	0.00	0.00	0.00	0.00	0.00	0.00	0.00		180	G:GLN184	88.64	0.00	0.00	0.00	0.00	0.00	0.00	0.00
181	E:SER 185	112.21	0.00	0.00	0.00	0.00	0.00	0.00		181	F:SER 185	106.23	0.00	0.00	0.00	0.00	0.00	0.00	0.00	0.00	0.00		181	G:SER185	113.20	0.00	0.00	0.00	0.00	0.00	0.00	0.00
182	E:GLY 186	21.49	0.00	0.00	0.00	0.00	0.00	0.00		182	F:GLY 186	11.04	0.00	0.00	0.00	0.00	0.00	0.00	0.00	0.00	0.00		182	G:GLY186	15.10	0.00	0.00	0.00	0.00	0.00	0.00	0.00
183	E:ASN 187	40.17	0.00	0.00	0.00	0.00	0.00	0.00		183	F:ASN 187	46.29	0.00	0.00	0.00	0.00	0.00	0.00	0.00	0.00	0.00		183	G:ASN187	43.90	0.00	0.00	0.00	0.00	0.00	0.00	0.00
184	E:VAL 188	0.00	0.00	0.00	0.00	0.00	0.00	0.00		184	F:VAL 188	0.17	0.00	0.00	0.00	0.00	0.00	0.00	0.00	0.00	0.00		184	G:VAL188	0.00	0.00	0.00	0.00	0.00	0.00	0.00	0.00
185	E:LYS 189	79.60	0.00	0.00	0.00	0.00	0.00	0.00		185	F:LYS 189	69.47	0.00	0.00	0.00	0.00	0.00	0.00	0.00	0.00	0.00		185	G:LYS189	69.28	0.00	0.00	12.04	0.00	0.00	0.00	0.00
186	E:ILE 190	0.17	0.00	0.00	0.00	0.00	0.00	0.00		186	F:ILE 190	0.00	0.00	0.00	0.00	0.00	0.00	0.00	0.00	0.00	0.00		186	G:ILE190	1.00	0.00	0.00	0.00	0.00	0.00	0.00	0.00
187	E:THR 191	34.73	0.00	0.00	0.00	0.00	0.00	0.00		187	F:THR 191	43.50	0.00	0.00	0.00	0.00	0.00	0.00	0.00	0.00	0.00		187	G:THR191	25.30	0.00	0.00	21.07	0.00	0.00	0.00	0.00
188	E:VAL 192	1.20	0.00	0.00	0.00	0.00	0.00	0.00		188	F:VAL 192	15.24	0.00	0.00	0.00	0.00	0.00	0.00	0.00	0.00	0.00		188	G:VAL192	0.16	0.00	0.00	0.00	0.00	0.00	0.00	0.00
189	E:ASN 193	85.72	0.00	0.00	0.00	0.00	0.00	0.00		189	F:ASN 193	82.32	0.00	0.00	0.00	0.00	0.00	0.00	0.00	0.00	0.00		189	G:ASN193	82.84	0.00	0.00	45.29	0.00	0.00	0.00	0.00
190	E:SER 194	116.07	0.00	0.00	0.00	0.00	0.00	0.00		190	F:SER 194	93.53	0.00	0.00	0.00	0.00	0.00	0.00	0.00	0.00	0.00		190	G:SER194	103.77	0.00	0.00	0.00	0.00	0.00	0.00	0.00
191	E:GLN 195	37.98	0.00	0.00	0.00	0.00	0.00	0.00		191	F:GLN 195	51.14	0.00	0.00	0.00	0.00	0.00	0.00	0.00	0.00	0.00		191	G:GLN195	31.06	0.00	0.00	0.00	0.00	0.00	0.00	0.00
192	E:THR 196	58.35	0.00	0.00	0.00	0.00	0.00	0.00		192	F:THR 196	27.19	0.00	0.00	0.00	0.00	0.00	0.00	0.00	0.00	0.00		192	G:THR196	22.74	0.00	0.00	0.00	0.00	0.00	0.00	0.00
193	E:VAL 197	3.85	0.00	0.00	0.00	0.00	0.00	0.00		193	F:VAL 197	0.50	0.00	0.00	0.00	0.00	0.00	0.00	0.00	0.00	0.00		193	G:VAL197	2.52	0.00	0.00	0.00	0.00	0.00	0.00	0.00
194	E:ARG 198	82.23	0.00	0.00	0.00	0.00	0.00	0.00		194	F:ARG 198	81.21	0.00	0.00	0.00	0.00	0.00	0.00	0.00	0.00	0.00		194	G:ARG198	97.35	0.00	0.00	0.00	0.00	0.00	0.00	0.00
195	E:TYR 199	32.40	0.00	0.00	0.00	0.00	0.00	0.00		195	F:TYR 199	18.53	0.00	0.00	0.00	0.00	0.00	0.00	0.00	0.00	0.00		195	G:TYR199	25.52	0.00	0.00	0.00	0.00	0.00	0.00	0.00
196	E:LYS 200	112.37	59.28	0.00	0.00	0.00	0.00	0.00		196	F:LYS 200	78.08	27.87	0.00	0.00	0.00	0.00	0.00	0.00	0.00	0.00		196	G:LYS200	104.51	29.60	0.00	0.00	0.00	0.00	0.00	0.00
197	E:CYS 201	3.52	0.45	0.00	0.00	0.00	0.00	0.00		197	F:CYS 201	11.15	6.40	0.00	0.00	0.00	0.00	0.00	0.00	0.00	0.00		197	G:CYS201	1.47	0.00	0.00	0.00	0.00	0.00	0.00	0.00
198	E:ASN 202	109.40	18.16	0.00	0.00	0.00	0.00	0.00		198	F:ASN 202	104.24	10.37	0.00	0.00	0.00	0.00	0.00	0.00	0.00	0.00		198	G:ASN202	114.08	16.85	0.00	0.00	0.00	0.00	0.00	0.00
199	E:CYS 203	34.70	0.00	0.00	0.00	0.00	0.00	0.00		199	F:CYS 203	36.33	0.00	0.00	0.00	0.00	0.00	0.00	0.00	0.00	0.00		199	G:CYS203	32.45	0.00	0.00	0.00	0.00	0.00	0.00	0.00
200	E:GLY 204	34.03	0.00	0.00	0.00	0.00	0.00	0.00		200	F:GLY 204	53.28	0.00	0.00	0.00	0.00	0.00	0.00	0.00	0.00	0.00		200	G:GLY204	35.16	0.00	0.00	0.00	0.00	0.00	0.00	0.00
201	E:ASP 205	136.36	0.00	0.00	0.00	0.00	0.00	0.00		201	F:ASP 205	155.47	0.00	0.00	0.00	0.00	0.00	0.00	0.00	0.00	0.00		201	G:ASP205	91.51	0.00	0.00	0.00	0.00	0.00	0.00	0.00
202	E:SER 206	35.08	0.00	0.00	0.00	0.00	0.00	0.00		202	F:SER 206	40.75	0.00	0.00	0.00	0.00	0.00	0.00	0.00	0.00	0.00		202	G:SER206	24.15	0.00	0.00	0.00	0.00	0.00	0.00	0.00
203	E:ASN 207	100.95	0.00	0.00	0.00	0.00	0.00	0.00		203	F:ASN 207	41.84	0.00	0.00	0.00	0.00	0.00	0.00	0.00	0.00	0.00		203	G:ASN207	105.87	0.00	0.00	0.00	0.00	0.00	0.00	0.00
204	E:GLU 208	102.03	0.00	0.00	0.00	0.00	0.00	0.00		204	F:GLU 208	106.04	1.95	0.00	0.00	0.00	0.00	0.00	0.00	0.00	0.00		204	G:GLU208	74.89	0.00	0.00	0.00	0.00	0.00	0.00	0.00
205	E:GLY 209	13.36	0.00	0.00	0.00	0.00	0.00	0.00		205	F:GLY 209	12.70	0.00	0.00	0.00	0.00	0.00	0.00	0.00	0.00	0.00		205	G:GLY209	20.23	0.00	0.00	0.00	0.00	0.00	0.00	0.00
206	E:LEU 210	76.97	0.00	0.00	0.00	0.00	0.00	0.00		206	F:LEU 210	79.87	0.00	0.00	0.00	0.00	0.00	0.00	0.00	0.00	0.00		206	G:LEU210	93.37	0.00	0.00	0.00	0.00	0.00	0.00	0.00
207	E:THR 211	8.66	0.00	0.00	0.00	0.00	0.00	0.00		207	F:THR 211	9.86	0.00	0.00	0.00	0.00	0.00	0.00	0.00	0.00	0.00		207	G:THR211	10.60	0.00	0.00	0.00	0.00	0.00	0.00	0.00
208	E:THR 212	85.81	0.00	0.00	0.00	0.00	0.00	0.00		208	F:THR 212	87.46	0.00	0.00	0.00	0.00	0.00	0.00	0.00	0.00	0.00		208	G:THR212	89.95	0.00	0.00	0.00	0.00	0.00	0.00	0.00
209	E:THR 213	82.38	0.00	0.00	0.00	0.00	0.00	0.00		209	F:THR 213	88.47	0.00	0.00	0.00	0.00	0.00	0.00	0.00	0.00	0.00		209	G:THR213	90.39	0.00	0.00	21.68	0.00	0.00	0.00	0.00
210	E:ASP 214	69.46	0.00	0.00	0.00	0.00	0.00	0.00		210	F:ASP 214	61.29	0.00	0.00	0.00	0.00	0.00	0.00	0.00	0.00	0.00		210	G:ASP214	45.34	0.00	0.00	28.82	0.00	0.00	0.00	0.00
211	E:LYS 215	80.42	0.00	0.00	0.00	0.00	0.00	0.00		211	F:LYS 215	56.95	0.00	0.00	0.00	0.00	0.00	0.00	0.00	0.00	0.00		211	G:LYS215	64.17	0.00	0.00	0.00	0.00	0.00	0.00	0.00
212	E:VAL 216	72.05	0.00	0.00	0.00	0.00	0.00	0.00		212	F:VAL 216	88.37	0.00	0.00	0.00	0.00	0.00	0.00	0.00	0.00	0.00		212	G:VAL216	76.13	0.00	0.00	0.00	0.00	0.00	0.00	0.00
213	E:ILE 217	11.63	0.00	0.00	0.00	0.00	0.00	0.00		213	F:ILE 217	3.84	0.00	0.00	0.00	0.00	0.00	0.00	0.00	0.00	0.00		213	G:ILE217	8.87	0.00	0.00	0.00	0.00	0.00	0.00	0.00
214	E:ASN 218	78.50	0.00	0.00	0.00	0.00	0.00	0.00		214	F:ASN 218	105.01	0.00	0.00	0.00	0.00	0.00	0.00	0.00	0.00	0.00		214	G:ASN218	54.75	0.00	0.00	0.00	0.00	0.00	0.00	0.00
215	E:ASN 219	74.85	0.00	0.00	0.00	0.00	0.00	0.00		215	F:ASN 219	112.32	0.00	0.00	0.00	0.00	0.00	0.00	0.00	0.00	0.00		215	G:ASN219	90.87	0.00	0.00	0.00	0.00	0.00	0.00	0.00
216	E:CYS 220	0.00	0.00	0.00	0.00	0.00	0.00	0.00		216	F:CYS 220	0.83	0.00	0.00	0.00	0.00	0.00	0.00	0.00	0.00	0.00		216	G:CYS220	1.61	0.00	0.00	0.00	0.00	0.00	0.00	0.00
217	E:LYS 221	85.99	0.00	0.00	0.00	0.00	0.00	0.00		217	F:LYS 221	103.03	0.00	0.00	0.00	0.00	0.00	0.00	0.00	0.00	0.00		217	G:LYS221	106.34	0.00	0.00	5.02	0.00	0.00	0.00	0.00
218	E:VAL 222	51.08	0.00	0.00	0.00	0.00	0.00	0.00		218	F:VAL 222	65.99	0.00	0.00	0.00	0.00	0.00	0.00	0.00	0.00	0.00		218	G:VAL222	73.21	0.00	0.00	19.23	0.00	0.00	0.00	0.00
219	E:ASP 223	121.32	5.52	0.00	0.00	0.00	0.00	0.00		219	F:ASP 223	121.05	7.71	0.00	0.00	0.00	0.00	0.00	0.00	0.00	0.00		219	G:ASP223	123.62	12.65	0.00	51.04	0.00	0.00	0.00	0.00
220	E:GLN 224	61.46	3.80	0.00	0.00	0.00	0.00	0.00		220	F:GLN 224	66.90	9.29	0.00	0.00	0.00	0.00	0.00	0.00	0.00	0.00		220	G:GLN224	65.24	4.50	0.00	0.00	0.00	0.00	0.00	0.00
221	E:CYS 225	0.93	0.93	0.00	0.00	0.00	0.00	0.00		221	F:CYS 225	0.73	0.73	0.00	0.00	0.00	0.00	0.00	0.00	0.00	0.00		221	G:CYS225	3.25	3.25	0.00	0.00	0.00	0.00	0.00	0.00
222	E:HIS 226	49.41	39.62	0.00	0.00	0.00	0.00	0.00		222	F:HIS 226	37.84	36.90	0.00	0.00	0.00	0.00	0.00	0.00	0.00	0.00		222	G:HIS226	36.66	24.31	0.00	0.00	0.00	0.00	0.00	0.00
223	E:ALA 227	2.18	0.00	0.00	0.00	0.00	0.00	0.00		223	F:ALA 227	0.17	0.00	0.00	0.00	0.00	0.00	0.00	0.00	0.00	0.00		223	G:ALA227	0.16	0.00	0.00	0.00	0.00	0.00	0.00	0.00
224	E:ALA 228	3.86	0.16	0.00	0.00	0.00	0.00	0.00		224	F:ALA 228	5.46	1.02	0.00	0.00	0.00	0.00	0.00	0.00	0.00	0.00		224	G:ALA228	2.43	2.43	0.00	0.00	0.00	0.00	0.00	0.00
225	E:VAL 229	2.71	0.00	0.00	0.00	0.00	0.00	0.00		225	F:VAL 229	2.17	0.00	0.00	0.00	0.00	0.00	0.00	0.00	0.00	0.00		225	G:VAL229	0.84	0.00	0.00	0.00	0.00	0.00	0.00	0.00
226	E:THR 230	35.69	0.00	0.00	0.00	0.00	0.00	0.00		226	F:THR 230	22.39	0.00	0.00	0.00	0.00	0.00	0.00	0.00	0.00	0.00		226	G:THR230	30.33	0.00	0.00	0.00	0.00	0.00	0.00	0.00
227	E:ASN 231	14.13	0.00	0.00	0.00	0.00	0.00	0.00		227	F:ASN 231	5.59	0.00	0.00	0.00	0.00	0.00	0.00	0.00	0.00	0.00		227	G:ASN231	0.65	0.00	0.00	0.00	0.00	0.00	0.00	0.00
228	E:HIS 232	95.92	0.00	55.15	0.00	0.00	0.00	0.00		228	F:HIS 232	114.04	0.00	29.60	0.00	0.00	0.00	0.00	0.00	0.00	0.00		228	G:HIS232	122.96	0.00	72.43	0.00	0.00	0.00	0.00	0.00
229	E:LYS 233	177.96	0.00	70.33	0.00	0.00	0.00	0.00		229	F:LYS 233	151.38	0.00	29.84	0.00	0.00	0.00	0.00	0.00	0.00	0.00		229	G:LYS233	104.30	0.00	18.86	0.00	0.00	0.00	0.00	0.00
230	E:LYS 234	58.98	0.00	0.00	0.00	0.00	0.00	0.00		230	F:LYS 234	45.12	0.00	0.00	0.00	0.00	0.00	0.00	0.00	0.00	0.00		230	G:LYS234	31.74	0.00	0.00	0.00	0.00	0.00	0.00	0.00
231	E:TRP 235	31.62	0.00	30.31	0.00	0.00	0.00	0.00		231	F:TRP 235	54.07	0.00	40.62	0.00	0.00	0.00	0.00	0.00	0.00	0.00		231	G:TRP235	71.09	0.00	60.14	0.00	0.00	0.00	0.00	0.00
232	E:GLN 236	0.29	0.00	0.00	0.00	0.00	0.00	0.00		232	F:GLN 236	5.55	0.00	0.00	0.00	0.00	0.00	0.00	0.00	0.00	0.00		232	G:GLN236	0.00	0.00	0.00	0.00	0.00	0.00	0.00	0.00
233	E:TYR 237	2.61	0.00	0.00	0.00	0.00	0.00	0.00		233	F:TYR 237	0.52	0.00	0.00	0.00	0.00	0.00	0.00	0.00	0.00	0.00		233	G:TYR237	9.37	0.00	0.00	0.00	0.00	0.00	0.00	0.00
234	E:ASN 238	4.55	0.00	0.00	0.00	0.00	0.00	0.00		234	F:ASN 238	5.16	0.00	0.00	0.00	0.00	0.00	0.00	0.00	0.00	0.00		234	G:ASN238	1.58	0.00	0.00	0.00	0.00	0.00	0.00	0.00
235	E:SER 239	13.89	0.00	0.00	0.00	0.00	0.00	0.00		235	F:SER 239	9.85	0.00	0.00	0.00	0.00	0.00	0.00	0.00	0.00	0.00		235	G:SER239	8.85	0.00	0.00	0.00	0.00	0.00	0.00	0.00
236	E:PRO 240	68.42	30.35	0.00	0.00	0.00	0.00	0.00		236	F:PRO 240	85.04	52.24	0.00	0.00	0.00	0.00	0.00	0.00	0.00	0.00		236	G:PRO240	55.40	30.47	0.00	0.00	0.00	0.00	0.00	0.00
237	E:LEU 241	152.84	98.73	0.00	0.00	0.00	0.00	0.00		237	F:LEU 241	139.79	71.12	0.00	0.00	0.00	0.00	0.00	0.00	0.00	0.00		237	G:LEU241	147.18	85.45	0.00	0.00	0.00	0.00	0.00	0.00
238	E:VAL 242	31.29	24.09	0.00	0.00	0.00	0.00	0.00		238	F:VAL 242	27.97	16.92	0.00	0.00	0.00	0.00	0.00	0.00	0.00	0.00		238	G:VAL242	17.74	5.85	0.00	0.00	0.00	0.00	0.00	0.00
239	E:PRO 243	98.65	85.26	0.00	0.00	0.00	0.00	0.00		239	F:PRO 243	91.93	90.25	0.00	0.00	0.00	0.00	0.00	0.00	0.00	0.00		239	G:PRO243	100.01	86.95	0.00	0.00	0.00	0.00	0.00	0.00
240	E:ARG 244	58.18	46.02	0.00	0.00	0.00	0.00	0.00		240	F:ARG 244	111.49	79.83	0.00	0.00	0.00	0.00	0.00	0.00	0.00	0.00		240	G:ARG244	104.15	102.11	0.00	0.00	0.00	0.00	0.00	0.00
241	E:ASN 245	43.75	5.28	0.00	0.00	0.00	0.00	0.00		241	F:ASN 245	28.25	8.46	0.00	0.00	0.00	0.00	0.00	0.00	0.00	0.00		241	G:ASN245	19.89	5.51	0.00	0.00	0.00	0.00	0.00	0.00
242	E:ALA 246	77.98	63.83	0.00	0.00	0.00	0.00	0.00		242	F:ALA 246	102.30	88.92	0.00	0.00	0.00	0.00	0.00	0.00	0.00	0.00		242	G:ALA246	88.76	71.78	0.00	0.00	0.00	0.00	0.00	0.00
243	E:GLU 247	101.79	9.66	2.95	0.00	0.00	0.00	0.00		243	F:GLU 247	135.37	9.21	0.00	0.00	0.00	0.00	0.00	0.00	0.00	0.00		243	G:GLU247	120.62	0.57	0.00	0.00	0.00	0.00	0.00	0.00
244	E:LEU 248	114.68	12.59	0.00	0.00	0.00	0.00	0.00		244	F:LEU 248	73.23	8.73	0.00	0.00	0.00	0.00	0.00	0.00	0.00	0.00		244	G:LEU248	82.55	10.51	11.05	0.00	0.00	0.00	0.00	0.00
245	E:GLY 249	43.38	5.06	0.00	0.00	0.00	0.00	0.00		245	F:GLY 249	50.84	0.00	0.00	0.00	0.00	0.00	0.00	0.00	0.00	0.00		245	G:GLY249	48.09	9.81	0.00	0.00	0.00	0.00	0.00	0.00
246	E:ASP 250	107.38	0.00	22.23	0.00	0.00	0.00	0.00		246	F:ASP 250	118.35	0.00	0.00	0.00	0.00	0.00	0.00	0.00	0.00	0.00		246	G:ASP250	86.01	10.29	3.56	0.00	0.00	0.00	0.00	0.00
247	E:ARG 251	62.76	0.00	58.54	0.00	0.00	0.00	0.00		247	F:ARG 251	77.03	0.00	61.39	0.00	0.00	0.00	0.00	0.00	0.00	0.00		247	G:ARG251	62.50	0.00	35.79	0.00	0.00	0.00	0.00	0.00
248	E:LYS 252	121.91	0.00	68.65	0.00	0.00	0.00	0.00		248	F:LYS 252	96.38	1.06	57.52	0.00	0.00	0.00	0.00	0.00	0.00	0.00		248	G:LYS252	123.20	0.00	50.73	0.00	0.00	0.00	0.00	0.00
249	E:GLY 253	25.99	0.00	23.05	0.00	0.00	0.00	0.00		249	F:GLY 253	10.32	0.00	10.04	0.00	0.00	0.00	0.00	0.00	0.00	0.00		249	G:GLY253	15.32	0.00	15.18	0.00	0.00	0.00	0.00	0.00
250	E:LYS 254	114.03	0.00	101.90	0.00	0.00	0.00	0.00		250	F:LYS 254	79.69	0.00	68.60	0.00	0.00	0.00	0.00	0.00	0.00	0.00		250	G:LYS254	95.69	0.00	86.76	0.00	0.00	0.00	0.00	0.00
251	E:VAL 255	21.57	0.00	0.67	0.00	0.00	0.00	0.00		251	F:VAL 255	48.06	0.00	23.25	0.00	0.00	0.00	0.00	0.00	0.00	0.00		251	G:VAL255	23.64	0.00	13.39	0.00	0.00	0.00	0.00	0.00
252	E:HIS 256	43.81	0.00	26.07	0.00	0.00	0.00	0.00		252	F:HIS 256	22.71	0.00	1.45	0.00	0.00	0.00	0.00	0.00	0.00	0.00		252	G:HIS256	75.76	0.00	20.78	0.00	0.00	0.00	0.00	0.00
253	E:ILE 257	18.14	2.99	0.00	0.00	0.00	0.00	0.00		253	F:ILE 257	13.67	1.36	0.00	0.00	0.00	0.00	0.00	0.00	0.00	0.00		253	G:ILE257	20.68	0.00	0.00	0.00	0.00	0.00	0.00	0.00
254	E:PRO 258	10.49	0.00	0.00	0.00	0.00	0.00	0.00		254	F:PRO 258	1.68	0.00	0.00	0.00	0.00	0.00	0.00	0.00	0.00	0.00		254	G:PRO258	11.03	0.00	0.00	0.00	0.00	0.00	0.00	0.00
255	E:PHE 259	9.21	0.86	0.00	0.00	0.00	0.00	0.00		255	F:PHE 259	1.76	0.00	0.00	0.00	0.00	0.00	0.00	0.00	0.00	0.00		255	G:PHE259	2.25	0.00	0.00	0.00	0.00	0.00	0.00	0.00
256	E:PRO 260	27.55	4.46	0.00	0.00	0.00	0.00	0.00		256	F:PRO 260	46.61	0.00	0.00	0.00	0.00	0.00	0.00	0.00	0.00	0.00		256	G:PRO260	46.13	13.36	0.00	0.00	0.00	0.00	0.00	0.00
257	E:LEU 261	121.56	98.72	0.00	0.00	0.00	0.00	0.00		257	F:LEU 261	77.72	37.86	0.00	0.00	0.00	0.00	0.00	0.00	0.00	0.00		257	G:LEU261	79.25	63.41	0.00	0.00	0.00	0.00	0.00	0.00
258	E:ALA 262	35.03	5.73	0.00	0.00	0.00	0.00	0.00		258	F:ALA 262	45.92	3.02	0.00	0.00	0.00	0.00	0.00	0.00	0.00	0.00		258	G:ALA262	50.37	5.93	0.00	0.00	0.00	0.00	0.00	0.00
259	E:ASN 263	136.12	39.71	0.00	0.00	0.00	0.00	0.00		259	F:ASN 263	133.59	17.79	0.00	0.00	0.00	0.00	0.00	0.00	0.00	0.00		259	G:ASN263	126.90	23.99	0.00	0.00	0.00	0.00	0.00	0.00
260	E:VAL 264	58.52	0.00	0.00	0.00	0.00	0.00	0.00		260	F:VAL 264	71.72	0.00	0.00	0.00	0.00	0.00	0.00	0.00	0.00	0.00		260	G:VAL264	72.26	0.00	0.00	0.00	0.00	0.00	0.00	0.00
261	E:THR 265	79.68	0.00	0.00	0.00	0.00	0.00	0.00		261	F:THR 265	64.71	0.00	0.00	0.00	0.00	0.00	0.00	11.63	0.00	0.00		261	G:THR265	73.92	0.00	0.00	0.00	0.00	0.00	0.00	0.00
262	E:CYS 266	29.83	0.00	0.00	0.00	0.00	0.00	0.00		262	F:CYS 266	46.89	0.00	0.00	0.00	0.00	0.00	0.00	0.00	0.00	0.00		262	G:CYS266	33.80	0.00	0.00	0.00	0.00	0.00	0.00	0.00
263	E:ARG 267	89.96	0.00	0.00	0.00	0.00	0.00	38.03		263	F:ARG 267	74.58	0.00	0.00	0.00	0.00	0.00	40.65	0.00	0.00	0.00		263	G:ARG267	91.70	0.00	0.00	0.00	0.00	0.00	0.00	0.00
264	E:VAL 268	0.67	0.00	0.00	0.00	0.00	0.00	0.00		264	F:VAL 268	3.02	0.00	0.00	0.00	0.00	0.00	0.00	0.00	0.00	0.00		264	G:VAL268	3.00	0.00	0.00	0.00	0.00	0.00	0.00	0.00
265	E:PRO 269	15.40	0.00	0.00	0.00	0.00	0.00	0.00		265	F:PRO 269	13.55	0.00	0.00	0.00	0.00	0.00	0.00	0.00	0.00	0.00		265	G:PRO269	23.76	0.00	0.00	0.00	0.00	0.00	0.00	0.00
266	E:LYS 270	66.54	0.00	0.00	0.00	0.00	0.00	0.00		266	F:LYS 270	74.08	0.00	0.00	0.00	0.00	0.00	10.08	0.00	0.00	0.00		266	G:LYS270	64.69	0.00	0.00	0.00	0.00	0.00	0.00	0.00
267	E:ALA 271	26.15	0.00	0.00	0.00	0.00	0.00	0.00		267	F:ALA 271	14.91	0.00	0.00	0.00	0.00	0.00	9.77	0.00	0.00	0.00		267	G:ALA271	5.82	0.00	0.00	0.00	0.00	0.00	0.00	0.00
268	E:ARG 272	97.94	0.00	0.00	0.00	0.00	0.00	67.65		268	F:ARG 272	114.48	0.00	0.00	0.00	0.00	0.00	86.84	0.00	0.00	0.00		268	G:ARG272	115.34	0.00	0.00	0.00	0.00	0.00	0.00	36.93
269	E:ASN 273	112.59	0.00	0.00	0.00	0.00	0.00	62.89		269	F:ASN 273	106.99	0.00	0.00	0.00	0.00	0.00	33.73	0.00	0.00	0.00		269	G:ASN273	113.02	0.00	0.00	0.00	0.00	0.00	0.00	65.05
270	E:PRO 274	24.03	0.00	0.00	0.00	0.00	0.00	0.00		270	F:PRO 274	19.86	0.00	0.00	0.00	0.00	0.00	0.00	0.00	0.00	0.00		270	G:PRO274	38.24	0.00	0.00	0.00	0.00	0.00	0.00	0.00
271	E:THR 275	68.76	0.00	0.00	0.00	0.00	0.00	26.70		271	F:THR 275	65.11	0.00	0.00	0.00	0.00	0.00	9.54	0.00	0.00	0.00		271	G:THR275	68.45	0.00	0.00	0.00	0.00	0.00	0.00	21.51
272	E:VAL 276	64.04	0.00	0.00	0.00	0.00	0.00	0.00		272	F:VAL 276	90.70	0.00	0.00	0.00	0.00	0.00	0.00	0.00	0.00	0.00		272	G:VAL276	99.25	19.82	0.00	0.00	0.00	0.00	0.00	0.00
273	E:THR 277	85.98	11.43	0.00	0.00	0.00	0.00	0.00		273	F:THR 277	76.83	1.13	0.00	0.00	0.00	0.00	0.00	0.00	0.00	0.00		273	G:THR277	77.90	3.34	0.00	0.00	0.00	0.00	0.00	2.01
274	E:TYR 278	102.08	73.34	0.00	0.00	0.00	0.00	0.00		274	F:TYR 278	125.81	82.53	0.00	0.00	0.00	0.00	0.00	0.00	0.00	0.00		274	G:TYR278	67.97	54.95	0.00	0.00	0.00	0.00	0.00	0.00
275	E:GLY 279	41.67	4.98	0.00	0.00	0.00	0.00	0.00		275	F:GLY 279	7.36	0.00	0.00	0.00	0.00	0.00	0.00	0.00	0.00	0.00		275	G:GLY279	23.94	9.91	0.00	0.00	0.00	0.00	0.00	0.00
276	E:LYS 280	75.42	11.78	0.00	0.00	0.00	0.00	0.00		276	F:LYS 280	100.41	6.03	0.00	0.00	0.00	0.00	0.00	0.00	0.00	0.00		276	G:LYS280	137.59	10.29	0.00	0.00	0.00	0.00	0.00	0.00
277	E:ASN 281	57.69	0.00	0.00	0.00	0.00	0.00	0.00		277	F:ASN 281	39.10	0.00	0.00	0.00	0.00	0.00	0.00	0.00	0.00	0.00		277	G:ASN281	76.17	0.00	0.00	0.00	0.00	0.00	0.00	0.00
278	E:GLN 282	68.80	0.00	0.00	0.00	0.00	0.00	0.00		278	F:GLN 282	36.77	0.98	0.00	0.00	0.00	0.00	0.00	0.00	0.00	0.00		278	G:GLN282	39.89	0.00	0.00	0.00	0.00	0.00	0.00	0.00
279	E:VAL 283	14.53	0.00	0.00	0.00	0.00	0.00	0.00		279	F:VAL 283	21.02	7.37	0.00	0.00	0.00	0.00	0.00	0.00	0.00	0.00		279	G:VAL283	23.38	1.84	0.00	0.00	0.00	0.00	0.00	0.00
280	E:ILE 284	67.20	0.00	0.00	0.00	0.00	0.00	0.00		280	F:ILE 284	51.81	0.00	0.00	0.00	0.00	0.00	0.00	0.00	0.00	0.00		280	G:ILE284	49.89	0.00	0.00	0.00	0.00	0.00	0.00	0.00
281	E:MET 285	15.23	0.00	0.00	0.00	0.00	0.00	0.00		281	F:MET 285	16.81	0.00	0.00	0.00	0.00	0.00	0.00	0.00	0.00	0.00		281	G:MET285	23.77	0.00	0.00	0.00	0.00	0.00	0.00	0.00
282	E:LEU 286	56.96	0.00	0.00	0.00	0.00	0.00	20.93		282	F:LEU 286	57.39	0.00	0.00	0.00	0.00	0.00	24.61	0.00	0.00	0.00		282	G:LEU286	66.89	0.00	0.00	0.00	0.00	0.00	0.00	29.13
283	E:LEU 287	0.67	0.00	0.00	0.00	0.00	0.00	0.00		283	F:LEU 287	0.00	0.00	0.00	0.00	0.00	0.00	0.00	0.00	0.00	0.00		283	G:LEU287	1.52	0.00	0.00	0.00	0.00	0.00	0.00	0.00
284	E:TYR 288	46.58	0.00	0.00	0.00	0.00	0.00	45.15		284	F:TYR 288	63.25	0.00	0.00	0.00	0.00	0.00	56.52	0.00	0.00	0.00		284	G:TYR288	78.29	0.00	0.00	0.00	0.00	0.00	0.00	69.33
285	E:PRO 289	18.85	0.00	0.00	0.00	0.00	0.00	0.00		285	F:PRO 289	9.06	0.00	0.00	0.00	0.00	0.00	0.00	0.00	0.00	0.00		285	G:PRO289	16.10	0.00	0.00	0.00	0.00	0.00	0.00	0.00
286	E:ASP 290	116.23	0.00	0.00	0.00	0.00	17.97	0.00		286	F:ASP 290	106.65	0.00	0.00	0.00	0.00	9.98	0.00	0.00	0.00	0.00		286	G:ASP290	97.48	0.00	0.00	0.00	0.00	34.73	0.00	0.00
287	E:HIS 291	15.90	0.00	0.00	0.00	0.00	2.18	0.00		287	F:HIS 291	23.06	0.00	0.00	0.00	0.00	3.43	0.00	0.00	0.00	0.00		287	G:HIS291	24.02	0.00	0.00	0.00	0.00	13.37	0.00	0.00
288	E:PRO 292	73.48	0.00	0.00	0.00	0.00	0.00	0.00		288	F:PRO 292	56.84	0.00	0.00	0.00	0.00	0.00	0.00	0.00	0.00	0.00		288	G:PRO292	62.20	0.00	0.00	0.00	0.00	4.52	0.00	0.00
289	E:THR 293	1.53	0.00	0.00	0.00	0.00	0.00	0.00		289	F:THR 293	1.59	0.00	0.00	0.00	0.00	0.00	0.00	0.00	0.00	0.00		289	G:THR293	1.45	0.00	0.00	0.00	0.00	0.00	0.00	0.00
290	E:LEU 294	34.15	0.00	0.00	0.00	0.00	0.00	0.00		290	F:LEU 294	27.45	2.01	0.00	0.00	0.00	0.00	0.00	0.00	0.00	0.00		290	G:LEU294	37.51	0.00	0.00	0.00	0.00	0.00	0.00	0.00
291	E:LEU 295	11.50	0.00	0.00	0.00	0.00	0.00	0.00		291	F:LEU 295	5.70	0.00	0.00	0.00	0.00	0.00	0.00	0.00	0.00	0.00		291	G:LEU295	8.03	0.00	0.00	0.00	0.00	0.00	0.00	0.00
292	E:SER 296	18.06	12.53	0.00	0.00	0.00	0.00	0.00		292	F:SER 296	10.00	7.86	0.00	0.00	0.00	0.00	0.00	0.00	0.00	0.00		292	G:SER296	7.40	5.65	0.00	0.00	0.00	0.00	0.00	0.00
293	E:TYR 297	57.62	0.00	0.00	0.00	0.00	0.00	0.00		293	F:TYR 297	33.31	0.00	0.00	0.00	0.00	0.00	0.00	0.00	0.00	0.00		293	G:TYR297	31.00	0.00	0.00	0.00	0.00	0.00	0.00	0.00
294	E:ARG 298	113.20	101.40	0.00	0.00	0.00	0.00	0.00		294	F:ARG 298	121.25	119.37	0.00	0.00	0.00	0.00	0.00	0.00	0.00	0.00		294	G:ARG298	131.44	125.49	0.00	0.00	0.00	0.00	0.00	0.00
295	E:ASN 299	18.94	0.00	0.00	0.00	0.00	0.00	0.00		295	F:ASN 299	28.49	3.07	0.00	0.00	0.00	0.00	0.00	0.00	0.00	0.00		295	G:ASN299	9.59	5.65	0.00	0.00	0.00	0.00	0.00	0.00
296	E:MET 300	55.53	42.33	0.00	0.00	0.00	0.00	0.00		296	F:MET 300	58.22	34.78	0.00	0.00	0.00	0.00	0.00	0.00	0.00	0.00		296	G:MET300	71.60	52.51	0.00	0.00	0.00	0.00	0.00	0.00
297	E:GLY 301	39.51	22.10	0.00	0.00	0.00	0.00	0.00		297	F:GLY 301	42.93	27.60	0.00	0.00	0.00	0.00	0.00	0.00	0.00	0.00		297	G:GLY301	33.84	25.16	0.00	0.00	0.00	0.00	0.00	0.00
298	E:GLU 302	161.55	32.09	0.00	0.00	0.00	0.00	0.00		298	F:GLU 302	162.92	34.88	0.00	0.00	0.00	0.00	0.00	0.00	0.00	0.00		298	G:GLU302	161.61	32.39	0.00	0.00	0.00	0.00	0.00	0.00
299	E:GLU 303	57.91	2.03	0.00	0.00	0.00	0.00	0.00		299	F:GLU 303	73.79	3.76	0.00	0.00	0.00	0.00	0.00	0.00	0.00	0.00		299	G:GLU303	51.41	2.00	0.00	0.00	0.00	0.00	0.00	0.00
300	E:PRO 304	78.01	48.38	0.00	0.00	0.00	0.00	0.00		300	F:PRO 304	57.39	37.32	0.00	0.00	0.00	0.00	0.00	0.00	0.00	0.00		300	G:PRO304	85.68	45.35	0.00	0.00	0.00	0.00	0.00	0.00
301	E:ASN 305	88.17	0.00	0.00	0.00	0.00	0.00	0.00		301	F:ASN 305	54.07	0.00	0.00	0.00	0.00	0.00	0.00	0.00	0.00	0.00		301	G:ASN305	69.58	0.00	0.00	0.00	0.00	0.00	0.00	0.00
302	E:TYR 306	114.61	57.55	0.00	0.00	0.00	0.00	0.00		302	F:TYR 306	129.86	55.52	0.00	0.00	0.00	0.00	0.00	0.00	0.00	0.00		302	G:TYR306	132.03	81.51	0.00	0.00	0.00	0.00	0.00	0.00
303	E:GLN 307	64.41	0.00	0.00	0.00	0.00	0.00	0.00		303	F:GLN 307	69.42	0.00	0.00	0.00	0.00	0.00	0.00	0.00	0.00	0.00		303	G:GLN307	79.04	0.00	0.00	0.00	0.00	0.00	0.00	0.00
304	E:GLU 308	63.75	0.00	0.00	0.00	0.00	0.00	0.00		304	F:GLU 308	74.08	23.33	0.00	0.00	0.00	0.00	0.00	0.00	0.00	0.00		304	G:GLU308	54.94	0.00	0.00	0.00	0.00	0.00	0.00	0.00
305	E:GLU 309	46.03	0.00	0.00	0.00	0.00	0.00	0.00		305	F:GLU 309	63.43	0.00	0.00	0.00	0.00	0.00	0.00	0.00	0.00	0.00		305	G:GLU309	55.82	0.00	0.00	0.00	0.00	0.00	0.00	0.00
306	E:TRP 310	145.92	0.00	0.00	0.00	0.00	0.00	0.00		306	F:TRP 310	149.84	0.00	0.00	0.00	0.00	0.00	0.00	0.00	0.00	0.00		306	G:TRP310	144.97	0.00	0.00	0.00	0.00	0.00	0.00	0.00
307	E:VAL 311	2.00	0.00	0.00	0.00	0.00	0.00	0.00		307	F:VAL 311	4.01	0.00	0.00	0.00	0.00	0.00	0.00	0.00	0.00	0.00		307	G:VAL311	11.85	0.00	0.00	0.00	0.00	0.00	0.00	0.00
308	E:THR 312	88.13	0.00	0.00	0.00	0.00	0.00	0.00		308	F:THR 312	78.77	0.00	0.00	0.00	0.00	0.00	0.00	0.00	0.00	0.00		308	G:THR312	61.22	0.00	0.00	0.00	0.00	0.00	0.00	0.00
309	E:HIS 313	97.42	0.00	0.00	0.00	0.00	0.00	9.49		309	F:HIS 313	112.87	0.00	0.00	0.00	0.00	0.00	0.00	0.00	0.00	0.00		309	G:HIS313	115.62	0.00	0.00	0.00	0.00	0.00	0.00	0.00
310	E:LYS 314	100.63	0.00	0.00	0.00	0.00	0.00	71.29		310	F:LYS 314	121.53	0.00	0.00	0.00	0.00	0.00	49.67	0.00	0.00	0.00		310	G:LYS314	144.37	0.00	0.00	0.00	0.00	0.00	0.00	68.91
311	E:LYS 315	62.45	0.00	0.00	0.00	0.00	0.00	0.00		311	F:LYS 315	43.71	0.00	0.00	0.00	0.00	0.00	0.00	0.00	0.00	0.00		311	G:LYS315	74.28	0.00	0.00	0.00	0.00	0.00	0.00	0.00
312	E:GLU 316	67.62	0.00	0.00	0.00	0.00	0.00	0.00		312	F:GLU 316	82.01	0.00	0.00	0.00	0.00	0.00	0.00	0.00	0.00	0.00		312	G:GLU316	86.14	0.00	0.00	0.00	0.00	0.00	0.00	0.00
313	E:ILE 317	41.16	0.00	0.00	0.00	0.00	0.00	0.00		313	F:ILE 317	50.39	0.00	0.00	0.00	0.00	0.00	0.00	0.00	0.00	0.00		313	G:ILE317	60.85	0.00	0.00	0.00	0.00	0.00	0.00	0.00
314	E:ARG 318	131.09	0.00	0.00	0.00	0.00	0.00	0.00		314	F:ARG 318	111.39	0.00	0.00	0.00	0.00	0.00	0.00	0.00	0.00	0.00		314	G:ARG318	129.43	0.00	0.00	0.00	0.00	0.00	0.00	0.00
315	E:LEU 319	22.65	0.00	0.00	0.00	0.00	0.00	0.00		315	F:LEU 319	31.10	0.00	0.00	0.00	0.00	0.00	0.00	0.00	0.00	0.00		315	G:LEU319	40.82	0.00	0.00	0.00	0.00	0.00	0.00	0.00
316	E:THR 320	84.62	0.00	0.00	0.00	0.00	0.00	0.00		316	F:THR 320	86.15	0.00	0.00	0.00	0.00	0.00	0.00	0.00	0.00	0.00		316	G:THR320	72.25	0.00	0.00	0.00	0.00	0.00	0.00	0.00
317	E:VAL 321	13.34	0.00	0.00	0.00	0.00	0.00	0.00		317	F:VAL 321	10.44	5.19	0.00	0.00	0.00	0.00	0.00	0.00	0.00	0.00		317	G:VAL321	3.67	0.00	0.00	0.00	0.00	0.00	0.00	0.00
318	E:PRO 322	55.32	0.00	0.00	0.00	0.00	0.00	0.00		318	F:PRO 322	38.50	0.00	0.00	0.00	0.00	0.00	0.00	0.00	0.00	0.00		318	G:PRO322	40.33	0.00	0.00	0.00	0.00	0.00	0.00	0.00
319	E:THR 323	131.78	0.00	0.00	0.00	0.00	0.00	0.00		319	F:THR 323	133.03	0.00	0.00	0.00	0.00	0.00	0.00	0.00	0.00	0.00		319	G:THR323	124.33	0.00	0.00	0.00	0.00	0.00	0.00	0.00
320	E:GLU 324	42.51	0.00	0.00	0.00	0.00	0.00	0.00		320	F:GLU 324	50.88	0.00	0.00	0.00	0.00	0.00	0.00	0.00	0.00	0.00		320	G:GLU324	30.02	0.00	0.00	0.00	0.00	0.00	0.00	0.00
321	E:GLY 325	0.00	0.00	0.00	0.00	0.00	0.00	0.00		321	F:GLY 325	0.00	0.00	0.00	0.00	0.00	0.00	0.00	0.00	0.00	0.00		321	G:GLY325	0.00	0.00	0.00	0.00	0.00	0.00	0.00	0.00
322	E:LEU 326	9.55	0.00	0.00	0.00	0.00	0.00	0.00		322	F:LEU 326	4.19	0.00	0.00	0.00	0.00	0.00	0.00	0.00	0.00	0.00		322	G:LEU326	12.17	0.00	0.00	0.00	0.00	0.00	0.00	0.00
323	E:GLU 327	21.53	0.00	0.00	0.00	0.00	0.00	0.00		323	F:GLU 327	15.29	6.71	0.00	0.00	0.00	0.00	0.00	0.00	0.00	0.00		323	G:GLU327	24.65	0.67	0.00	0.00	0.00	0.00	0.00	0.00
324	E:VAL 328	27.63	0.00	0.00	0.00	0.00	0.00	0.00		324	F:VAL 328	20.17	0.00	0.00	0.00	0.00	0.00	0.00	0.00	0.00	0.00		324	G:VAL328	34.65	0.00	0.00	0.00	0.00	0.00	0.00	0.00
325	E:THR 329	29.86	13.49	0.00	0.00	0.00	0.00	0.00		325	F:THR 329	24.39	19.07	0.00	0.00	0.00	0.00	0.00	0.00	0.00	0.00		325	G:THR329	24.57	14.90	0.00	0.00	0.00	0.00	0.00	0.00
326	E:TRP 330	11.40	0.00	0.00	0.00	0.00	0.00	0.00		326	F:TRP 330	16.86	0.00	0.00	0.00	0.00	0.00	0.00	0.00	0.00	0.00		326	G:TRP330	2.86	0.00	0.00	0.00	0.00	0.00	0.00	0.00
327	E:GLY 331	1.72	0.00	0.00	0.00	0.00	0.00	0.00		327	F:GLY 331	2.58	0.00	0.00	0.00	0.00	0.00	0.00	0.00	0.00	0.00		327	G:GLY331	2.94	0.00	0.00	0.00	0.00	0.00	0.00	0.00
328	E:ASN 332	6.77	0.00	0.00	0.00	0.00	0.00	0.00		328	F:ASN 332	20.11	0.00	0.00	0.00	0.00	0.00	0.00	0.00	0.00	0.00		328	G:ASN332	27.51	0.00	0.00	0.00	0.00	0.00	0.00	0.00
329	E:ASN 333	38.12	0.00	0.00	0.00	0.00	0.00	0.00		329	F:ASN 333	28.74	0.00	0.00	0.00	0.00	0.00	0.00	0.00	0.00	0.00		329	G:ASN333	41.01	0.00	0.00	0.00	0.00	0.00	0.00	0.00
330	E:GLU 334	102.88	0.00	0.00	0.00	0.00	0.00	0.00		330	F:GLU 334	106.29	0.00	0.00	0.00	0.00	0.00	0.00	0.00	0.00	0.00		330	G:GLU334	101.74	2.95	0.00	0.00	0.00	0.00	0.00	0.00
331	E:PRO 335	75.39	6.35	0.00	0.00	0.00	0.00	0.00		331	F:PRO 335	38.23	5.19	0.00	0.00	0.00	0.00	0.00	0.00	0.00	0.00		331	G:PRO335	67.90	0.00	0.00	0.00	0.00	0.00	0.00	0.00
332	E:TYR 336	70.20	0.00	0.00	0.00	0.00	0.00	0.00		332	F:TYR 336	109.11	5.96	0.00	0.00	0.00	0.00	0.00	0.00	0.00	0.00		332	G:TYR336	74.47	0.00	0.00	0.00	0.00	0.00	0.00	0.00
333	E:LYS 337	64.18	5.40	0.00	0.00	0.00	0.00	0.00		333	F:LYS 337	75.87	12.73	0.00	0.00	0.00	0.00	0.00	0.00	0.00	0.00		333	G:LYS337	107.13	54.20	0.00	0.00	0.00	0.00	0.00	0.00
334	E:TYR 338	74.13	25.40	0.00	0.00	0.00	0.00	0.00		334	F:TYR 338	68.81	43.82	0.00	0.00	0.00	0.00	0.00	0.00	0.00	0.00		334	G:TYR338	65.84	46.17	0.00	0.00	0.00	0.00	0.00	0.00
335	E:TRP 339	135.39	72.89	0.00	0.00	0.00	0.00	0.00		335	F:TRP 339	168.43	113.26	0.00	0.00	0.00	0.00	0.00	0.00	0.00	0.00		335	G:TRP339	139.32	74.61	0.00	0.00	0.00	0.00	0.00	0.00
336	E:PRO 340	36.47	0.00	0.00	0.00	0.00	0.00	0.00		336	F:PRO 340	34.79	8.24	0.00	0.00	0.00	0.00	0.00	0.00	0.00	0.00		336	G:PRO340	24.85	1.26	0.00	0.00	0.00	0.00	0.00	0.00
337	E:GLN 341	57.43	38.96	0.00	0.00	0.00	0.00	0.00		337	F:GLN 341	123.72	97.18	0.00	0.00	0.00	0.00	0.00	0.00	0.00	0.00		337	G:GLN341	103.23	91.58	0.00	0.00	0.00	0.00	0.00	0.00
338	E:LEU 342	121.43	50.57	0.00	0.00	0.00	0.00	0.00		338	F:LEU 342	87.72	53.89	0.00	0.00	0.00	0.00	0.00	0.00	0.00	0.00		338	G:LEU342	133.74	73.83	0.00	0.00	0.00	0.00	0.00	0.00
339	E:SER 343	62.64	58.28	0.00	0.00	0.00	0.00	0.00		339	F:SER 343	15.15	0.16	0.00	0.00	0.00	0.00	0.00	0.00	0.00	0.00		339	G:SER343	56.48	48.51	0.00	0.00	0.00	0.00	0.00	0.00
340	E:THR 344	116.33	59.98	0.00	0.00	0.00	0.00	0.00		340	F:THR 344	51.37	45.51	0.00	0.00	0.00	0.00	0.00	0.00	0.00	0.00		340	G:THR344	45.12	9.45	0.00	0.00	0.00	0.00	0.00	0.00
341	E:ASN 345	105.09	5.76	0.00	0.00	0.00	0.00	0.00		341	F:ASN 345	127.85	66.17	0.00	0.00	0.00	0.00	0.00	0.00	0.00	0.00		341	G:ASN345	115.72	63.78	0.00	0.00	0.00	0.00	0.00	0.00
342	E:GLY 346	36.08	0.00	0.00	0.00	0.00	0.00	0.00		342	F:GLY 346	33.16	0.00	0.00	0.00	0.00	0.00	0.00	0.00	0.00	0.00		342	G:GLY346	57.45	0.00	0.00	0.00	0.00	0.00	0.00	0.00
343	E:THR 347	49.02	0.00	0.00	0.00	0.00	0.00	0.00		343	F:THR 347	71.31	23.10	0.00	0.00	0.00	0.00	0.00	0.00	0.00	0.00		343	G:THR347	32.16	0.00	0.00	0.00	0.00	0.00	0.00	0.00
344	E:ALA 348	30.39	0.00	0.00	0.00	0.00	0.00	0.00		344	F:ALA 348	38.01	0.00	0.00	0.00	0.00	0.00	0.00	0.00	0.00	0.00		344	G:ALA348	51.84	0.00	0.00	0.00	0.00	0.00	0.00	0.00
345	E:HIS 349	174.08	75.55	0.00	0.00	0.00	0.00	0.00		345	F:HIS 349	126.42	27.48	0.00	0.00	0.00	0.00	0.00	0.00	0.00	0.00		345	G:HIS349	116.68	41.01	0.00	0.00	0.00	0.00	0.00	0.00
346	E:GLY 350	45.81	16.78	0.00	0.00	0.00	0.00	0.00		346	F:GLY 350	43.51	8.16	0.00	0.00	0.00	0.00	0.00	0.00	0.00	0.00		346	G:GLY350	62.08	2.45	0.00	0.00	0.00	0.00	0.00	0.00
347	E:HIS 351	189.03	37.31	0.00	0.00	0.00	0.00	0.00		347	F:HIS 351	190.74	13.14	0.00	0.00	0.00	0.00	0.00	0.00	0.00	0.00		347	G:HIS351	186.42	16.19	0.00	0.00	0.00	0.00	0.00	0.00
348	E:PRO 352	81.70	0.00	0.00	0.00	0.00	0.00	0.00		348	F:PRO 352	81.95	6.00	0.00	0.00	0.00	0.00	0.00	0.00	0.00	0.00		348	G:PRO352	80.53	6.42	0.00	0.00	0.00	0.00	0.00	0.00
349	E:HIS 353	118.28	8.20	0.00	0.00	0.00	0.00	0.00		349	F:HIS 353	110.17	13.90	0.00	0.00	0.00	0.00	0.00	0.00	0.00	0.00		349	G:HIS353	124.90	12.86	0.00	0.00	0.00	0.00	0.00	0.00
350	E:GLU 354	41.46	0.00	0.00	0.00	0.00	0.00	0.00		350	F:GLU 354	32.33	0.00	0.00	0.00	0.00	0.00	0.00	0.00	0.00	0.00		350	G:GLU354	32.64	0.00	0.00	0.00	0.00	0.00	0.00	0.00
351	E:ILE 355	106.45	27.79	0.00	0.00	0.00	0.00	0.00		351	F:ILE 355	108.66	36.38	0.00	0.00	0.00	0.00	0.00	0.00	0.00	0.00		351	G:ILE355	75.40	56.03	0.00	0.00	0.00	0.00	0.00	0.00
352	E:ILE 356	72.57	0.00	0.00	0.00	0.00	0.00	0.00		352	F:ILE 356	76.85	0.00	0.00	0.00	0.00	0.00	0.00	0.00	0.00	0.00		352	G:ILE356	42.42	0.00	0.00	0.00	0.00	0.00	0.00	0.00
353	E:LEU 357	77.00	0.00	0.00	0.00	0.00	0.00	0.00		353	F:LEU 357	56.40	0.00	0.00	0.00	0.00	0.00	0.00	0.00	0.00	0.00		353	G:LEU357	61.12	0.00	0.00	0.00	0.00	0.00	0.00	0.00
354	E:TYR 358	65.99	20.07	0.00	0.00	0.00	0.00	0.00		354	F:TYR 358	83.50	53.00	0.00	0.00	0.00	0.00	0.00	0.00	0.00	0.00		354	G:TYR358	70.34	35.60	0.00	0.00	0.00	0.00	0.00	0.00
355	E:TYR 359	36.21	0.00	0.00	0.00	0.00	0.00	0.00		355	F:TYR 359	26.02	0.00	0.00	0.00	0.00	0.00	0.00	0.00	0.00	0.00		355	G:TYR359	105.16	39.92	0.00	0.00	0.00	0.00	0.00	0.00
356	E:TYR 360	113.39	0.00	0.00	0.00	0.00	0.00	0.00		356	F:TYR 360	107.69	0.00	0.00	0.00	0.00	0.00	0.00	0.00	0.00	0.00		356	G:TYR360	128.48	0.00	0.00	0.00	0.00	0.00	0.00	0.00
357	E:GLU 361	40.40	7.34	0.00	0.00	0.00	0.00	0.00		357	F:GLU 361	12.23	10.12	0.00	0.00	0.00	0.00	0.00	0.00	0.00	0.00		357	G:GLU361	35.11	0.00	0.00	0.00	0.00	0.00	0.00	0.00
358	E:LEU 362	79.99	36.98	0.00	0.00	0.00	0.00	0.00		358	F:LEU 362	106.57	51.20	0.00	0.00	0.00	0.00	0.00	0.00	0.00	0.00		358	G:LEU362	72.95	9.37	0.00	0.00	0.00	0.00	0.00	0.00
359	E:TYR 363	153.30	55.79	0.00	0.00	0.00	0.00	0.00		359	F:TYR 363	156.41	68.77	0.00	0.00	0.00	0.00	0.00	0.00	0.00	0.00		359	G:TYR363	137.81	54.88	0.00	0.00	0.00	0.00	0.00	0.00
360	E:PRO 364	42.22	0.00	0.00	0.00	0.00	0.00	0.00		360	F:PRO 364	43.46	0.00	0.00	0.00	0.00	0.00	0.00	0.00	0.00	0.00		360	G:PRO364	81.01	0.00	0.00	0.00	0.00	0.00	0.00	0.00
361	E:THR 365	104.44	0.00	0.00	0.00	0.00	0.00	0.00		361	F:THR 365	119.02	0.00	0.00	0.00	0.00	0.00	0.00	0.00	0.00	0.00		361	G:THR365	107.45	0.00	0.00	0.00	0.00	0.00	0.00	0.00
362	E:MET 366	97.96	0.00	0.00	0.00	0.00	0.00	0.00		362	F:MET 366	109.41	9.36	0.00	0.00	0.00	0.00	0.00	0.00	0.00	0.00		362	G:MET366	109.17	0.00	0.00	0.00	0.00	0.00	0.00	0.00
363	E:THR 367	66.26	11.59	0.00	0.00	0.00	0.00	0.00		363	F:THR 367	68.39	20.36	0.00	0.00	0.00	0.00	0.00	0.00	0.00	0.00		363	G:THR367	53.99	14.90	0.00	0.00	0.00	0.00	0.00	0.00
364	E:VAL 368	48.62	0.00	0.00	0.00	0.00	0.00	0.00		364	F:VAL 368	68.61	0.00	0.00	0.00	0.00	0.00	0.00	0.00	0.00	0.00		364	G:VAL368	17.24	0.00	0.00	0.00	0.00	0.00	0.00	0.00
365	E:VAL 369	87.09	0.00	0.00	0.00	0.00	0.00	0.00		365	F:VAL 369	89.93	0.00	0.00	0.00	0.00	0.00	0.00	0.00	0.00	0.00		365	G:VAL369	88.76	0.00	0.00	0.00	0.00	0.00	0.00	0.00
366	E:VAL 370	84.77	0.00	0.00	0.00	0.00	0.00	0.00		366	F:VAL 370	73.35	0.00	0.00	0.00	0.00	0.00	0.00	0.00	0.00	0.00		366	G:VAL370	80.62	0.00	0.00	0.00	0.00	0.00	0.00	0.00
367	E:VAL 371	87.61	0.00	0.00	0.00	0.00	0.00	0.00		367	F:VAL 371	82.25	0.00	0.00	0.00	0.00	0.00	0.00	0.00	0.00	0.00		367	G:VAL371	78.86	0.00	0.00	0.00	0.00	0.00	0.00	0.00
368	E:SER 372	45.87	0.00	0.00	0.00	0.00	0.00	0.00		368	F:SER 372	39.41	0.00	0.00	0.00	0.00	0.00	0.00	0.00	0.00	0.00		368	G:SER372	56.88	0.00	0.00	0.00	0.00	0.00	0.00	0.00
369	E:VAL 373	67.78	0.00	0.00	0.00	0.00	0.00	0.00		369	F:VAL 373	65.93	0.00	0.00	0.00	0.00	0.00	0.00	0.00	0.00	0.00		369	G:VAL373	68.39	0.00	0.00	0.00	0.00	0.00	0.00	0.00
370	E:ALA 374	49.22	5.03	0.00	0.00	0.00	0.00	0.00		370	F:ALA 374	49.56	4.18	0.00	0.00	0.00	0.00	0.00	0.00	0.00	0.00		370	G:ALA374	44.33	0.00	0.00	0.00	0.00	0.00	0.00	0.00
371	E:SER 375	42.36	0.00	0.00	0.00	0.00	0.00	0.00		371	F:SER 375	48.56	0.00	0.00	0.00	0.00	0.00	0.00	0.00	0.00	0.00		371	G:SER375	46.04	0.00	0.00	0.00	0.00	0.00	0.00	0.00
372	E:PHE 376	116.33	0.00	0.00	0.00	0.00	0.00	0.00		372	F:PHE 376	116.24	0.00	0.00	0.00	0.00	0.00	0.00	0.00	0.00	0.00		372	G:PHE376	118.47	0.00	0.00	0.00	0.00	0.00	0.00	0.00
373	E:VAL 377	75.33	13.72	0.00	0.00	0.00	0.00	0.00		373	F:VAL 377	97.54	0.00	0.00	0.00	0.00	0.00	0.00	0.00	0.00	0.00		373	G:VAL377	77.01	0.00	0.00	0.00	0.00	0.00	0.00	0.00
374	E:LEU 378	111.72	7.54	0.00	0.00	0.00	0.00	0.00		374	F:LEU 378	117.50	50.18	0.00	0.00	0.00	0.00	0.00	0.00	0.00	0.00		374	G:LEU378	107.46	58.15	0.00	0.00	0.00	0.00	0.00	0.00
375	E:LEU 379	112.03	0.00	0.00	0.00	0.00	0.00	0.00		375	F:LEU 379	105.71	0.00	0.00	0.00	0.00	0.00	0.00	0.00	0.00	0.00		375	G:LEU379	121.71	0.00	0.00	0.00	0.00	0.00	0.00	0.00
376	E:SER 380	57.44	0.00	0.00	0.00	0.00	0.00	0.00		376	F:SER 380	62.99	0.00	0.00	0.00	0.00	0.00	0.00	0.00	0.00	0.00		376	G:SER380	61.51	0.00	0.00	0.00	0.00	0.00	0.00	0.00
377	E:MET 381	130.34	92.03	0.00	0.00	0.00	0.00	0.00		377	F:MET 381	111.66	46.26	0.00	0.00	0.00	0.00	0.00	0.00	0.00	0.00		377	G:MET381	99.63	36.74	0.00	0.00	0.00	0.00	0.00	0.00
378	E:VAL 382	92.72	11.71	0.00	0.00	0.00	0.00	0.00		378	F:VAL 382	88.92	22.60	0.00	0.00	0.00	0.00	0.00	0.00	0.00	0.00		378	G:VAL382	80.09	25.42	0.00	0.00	0.00	0.00	0.00	0.00
379	E:GLY 383	30.32	0.00	0.00	0.00	0.00	0.00	0.00		379	F:GLY 383	38.90	0.00	0.00	0.00	0.00	0.00	0.00	0.00	0.00	0.00		379	G:GLY383	35.17	0.00	0.00	0.00	0.00	0.00	0.00	0.00
380	E:VAL 384	117.65	38.53	0.00	0.00	0.00	0.00	0.00		380	F:VAL 384	86.44	0.00	0.00	0.00	0.00	0.00	0.00	0.00	0.00	0.00		380	G:VAL384	105.36	0.00	0.00	0.00	0.00	0.00	0.00	0.00
381	E:ALA 385	44.72	22.62	0.00	0.00	0.00	0.00	0.00		381	F:ALA 385	41.06	26.27	0.00	0.00	0.00	0.00	0.00	0.00	0.00	0.00		381	G:ALA385	45.75	35.88	0.00	0.00	0.00	0.00	0.00	0.00
382	E:VAL 386	85.65	0.00	0.00	0.00	0.00	0.00	0.00		382	F:VAL 386	96.22	0.00	0.00	0.00	0.00	0.00	0.00	0.00	0.00	0.00		382	G:VAL386	96.87	4.85	0.00	0.00	0.00	0.00	0.00	0.00
383	E:GLY 387	25.53	0.15	0.00	0.00	0.00	0.00	0.00		383	F:GLY 387	23.37	0.00	0.00	0.00	0.00	0.00	0.00	0.00	0.00	0.00		383	G:GLY387	22.29	0.00	0.00	0.00	0.00	0.00	0.00	0.00
384	E:MET 388	111.44	77.16	0.00	0.00	0.00	0.00	0.00		384	F:MET 388	105.33	63.86	0.00	0.00	0.00	0.00	0.00	0.00	0.00	0.00		384	G:MET388	125.42	57.88	0.00	0.00	0.00	0.00	0.00	0.00
385	E:CYS 389	53.98	0.00	0.00	0.00	0.00	0.00	0.00		385	F:CYS 389	69.16	9.04	0.00	0.00	0.00	0.00	0.00	0.00	0.00	0.00		385	G:CYS389	73.60	27.45	0.00	0.00	0.00	0.00	0.00	0.00
386	E:MET 390	109.57	0.00	0.00	0.00	0.00	0.00	0.00		386	F:MET 390	100.09	0.00	0.00	0.00	0.00	0.00	0.00	0.00	0.00	0.00		386	G:MET390	107.01	0.00	0.00	0.00	0.00	0.00	0.00	0.00
387	E:CYS 391	69.61	25.61	0.00	0.00	0.00	0.00	0.00		387	F:CYS 391	49.30	0.00	0.00	0.00	0.00	0.00	0.00	0.00	0.00	0.00		387	G:CYS391	33.78	0.80	0.00	0.00	0.00	0.00	0.00	0.00
388	E:ALA 392	30.42	0.67	0.00	0.00	0.00	0.00	0.00		388	F:ALA 392	40.61	33.13	0.00	0.00	0.00	0.00	0.00	0.00	0.00	0.00		388	G:ALA392	51.71	30.44	0.00	0.00	0.00	0.00	0.00	0.00
389	E:ARG 393	148.53	0.00	0.00	0.00	0.00	0.00	0.00		389	F:ARG 393	99.55	0.00	0.00	0.00	0.00	0.00	0.00	0.00	0.00	0.00		389	G:ARG393	103.26	0.00	0.00	0.00	0.00	0.00	0.00	0.00
390	E:ARG 394	140.50	0.00	0.00	31.31	0.00	0.00	0.00		390	F:ARG 394	131.28	0.00	0.00	20.01	0.00	0.00	0.00	0.00	0.00	0.00		390	G:ARG394	143.60	0.00	0.00	0.00	4.78	0.00	0.00	0.00
391	E:ARG 395	142.69	61.47	0.00	0.15	0.00	0.00	0.00		391	F:ARG 395	143.21	31.80	0.00	23.14	0.00	0.00	0.00	0.00	0.00	0.00		391	G:ARG395	149.24	40.36	0.00	0.00	22.38	0.00	0.00	0.00
392	E:CYS 396	16.53	0.00	0.00	0.00	0.00	0.00	0.00		392	F:CYS 396	50.50	12.13	0.00	0.00	0.00	0.00	0.00	0.00	0.00	0.00		392	G:CYS396	48.71	0.00	0.00	0.00	0.00	0.00	0.00	0.00
393	E:ILE 397	82.70	0.00	0.00	37.17	0.00	0.00	0.00		393	F:ILE 397	69.75	0.00	0.00	11.05	0.00	0.00	0.00	0.00	0.00	0.00		393	G:ILE397	86.70	0.00	0.00	0.00	0.33	0.00	0.00	0.00
394	E:THR 398	67.75	24.04	0.00	30.15	0.00	0.00	0.00		394	F:THR 398	68.48	2.82	0.00	29.60	0.00	0.00	0.00	0.00	0.00	0.00		394	G:THR398	73.13	0.61	0.00	0.00	53.91	0.00	0.00	0.00
395	E:PRO 399	70.53	1.68	0.00	14.23	0.00	0.00	0.00		395	F:PRO 399	70.51	17.90	0.00	14.92	0.00	0.00	0.00	0.00	0.00	0.00		395	G:PRO399	96.41	28.77	0.00	0.00	34.49	0.00	0.00	0.00
396	E:TYR 400	50.34	0.00	0.00	0.00	0.00	0.00	0.00		396	F:TYR 400	77.70	0.00	0.00	24.37	0.00	0.00	0.00	0.00	0.00	0.00		396	G:TYR400	47.64	0.00	0.00	0.00	35.17	0.00	0.00	0.00
397	E:GLU 401	100.65	0.00	0.00	98.12	0.00	0.00	0.00		397	F:GLU 401	100.62	35.92	0.00	64.70	0.00	0.00	0.00	0.00	0.00	0.00		397	G:GLU401	80.71	0.00	0.00	0.00	65.15	0.00	0.00	0.00
398	E:LEU 402	171.08	0.00	0.00	155.85	0.00	0.00	0.00		398	F:LEU 402	156.76	0.00	0.00	140.57	0.00	0.00	0.00	0.00	0.00	0.00		398	G:LEU402	146.17	0.00	0.00	0.00	131.89	0.00	0.00	0.00
399	E:THR 403	42.33	0.00	0.00	40.45	0.00	0.00	0.00		399	F:THR 403	63.96	0.00	0.00	61.27	0.00	0.00	0.00	0.00	0.00	0.00		399	G:THR403	53.62	0.00	0.00	0.00	53.45	0.00	0.00	0.00
400	E:PRO 404	147.11	0.00	0.00	143.93	0.00	0.00	0.00		400	F:PRO 404	141.19	0.00	0.00	122.85	0.00	0.00	0.00	0.00	0.00	0.00		400	G:PRO404	138.00	0.00	0.00	0.00	123.58	0.00	0.00	0.00
401	E:GLY 405	62.10	0.00	0.00	25.34	0.00	0.00	0.00		401	F:GLY 405	37.82	0.00	0.00	8.79	0.00	0.00	0.00	0.00	0.00	0.00		401	G:GLY405	55.76	0.00	0.00	0.00	29.55	0.00	0.00	0.00
402	E:ALA 406	37.12	0.00	0.00	14.83	0.00	0.00	0.00		402	F:ALA 406	82.23	0.00	0.00	11.72	0.00	0.00	0.00	0.00	0.00	0.00		402	G:ALA406	69.79	0.00	0.00	0.00	32.11	0.00	0.00	0.00
403	E:THR 407	101.51	0.00	0.00	28.68	0.00	0.00	0.00		403	F:THR 407	92.09	0.00	0.00	5.63	0.00	0.00	0.00	0.00	0.00	0.00		403	G:THR407	63.84	0.00	0.00	0.00	10.14	0.00	0.00	0.00
404	E:VAL 408	49.30	0.00	0.00	0.00	0.00	0.00	0.00		404	F:VAL 408	35.58	0.00	0.00	17.41	0.00	0.00	0.00	0.00	0.00	0.00		404	G:VAL408	40.78	0.00	0.00	0.00	0.00	0.00	0.00	0.00
405	E:PRO 409	102.25	0.00	0.00	0.33	0.00	0.00	0.00		405	F:PRO 409	85.27	0.00	0.00	0.00	0.00	0.00	0.00	0.00	13.75	0.00		405	G:PRO409	67.54	0.00	0.00	0.00	0.00	0.00	0.00	0.00
406	E:PHE 410	140.02	0.00	0.00	0.00	0.00	0.00	0.00		406	F:PHE 410	157.75	0.00	0.00	0.00	0.00	0.00	0.00	0.00	0.00	0.00		406	G:PHE410	156.13	0.00	0.00	0.00	0.00	0.00	0.00	0.00
407	E:LEU 411	68.64	0.00	0.00	17.58	0.00	0.00	0.00		407	F:LEU 411	74.01	0.00	0.00	0.00	0.00	0.00	0.00	0.00	0.00	0.00		407	G:LEU411	40.85	0.00	0.00	0.00	1.17	0.00	0.00	0.00
408	E:LEU 412	6.35	0.00	0.00	0.00	0.00	0.00	0.00		408	F:LEU 412	33.01	0.00	0.00	0.00	0.00	0.00	0.00	0.00	0.00	0.00		408	G:LEU412	25.04	0.00	0.00	0.00	0.00	0.00	0.00	0.00
409	E:SER 413	39.42	0.00	0.00	0.00	0.00	0.00	0.00		409	F:SER 413	65.61	0.00	0.00	0.00	0.00	0.00	0.00	0.00	6.36	0.00		409	G:SER413	72.11	0.00	0.00	0.00	0.00	0.00	0.00	0.00
410	E:LEU 414	133.46	0.00	0.00	0.00	0.00	0.00	0.00		410	F:LEU 414	131.00	0.00	0.00	0.00	0.00	0.00	0.00	0.00	0.00	0.00		410	G:LEU414	119.40	0.00	0.00	0.00	0.00	0.00	0.00	0.00
411	E:ILE 415	87.81	0.00	0.00	0.00	0.00	0.00	0.00		411	F:ILE 415	50.19	0.00	0.00	0.00	0.00	0.00	0.00	0.00	0.00	0.00		411	G:ILE415	86.05	0.00	0.00	0.00	0.00	0.00	0.00	0.00
412	E:CYS 416	89.45	0.00	0.00	0.00	0.00	0.00	0.00		412	F:CYS 416	105.59	0.00	0.00	0.00	0.00	0.00	0.00	0.00	0.00	0.00		412	G:CYS416	81.47	0.00	0.00	0.00	0.00	0.00	0.00	0.00
413	E:CYS 417	44.44	0.00	0.00	0.00	0.00	0.00	0.00		413	F:CYS 417	40.65	0.00	0.00	0.00	0.00	0.00	0.00	0.00	0.00	0.00		413	G:CYS417	65.75	0.00	0.00	0.00	0.00	0.00	0.00	0.00
414	E:ILE 418	97.19	0.00	0.00	0.00	0.00	0.00	0.00		414	F:ILE 418	91.88	0.00	0.00	0.00	0.00	0.00	0.00	0.00	0.00	0.00		414	G:ILE418	119.78	0.00	0.00	0.00	0.00	0.00	0.00	0.00
415	E:ARG 419	135.80	0.00	0.00	0.00	0.00	0.00	0.00		415	F:ARG 419	135.60	0.00	0.00	0.00	0.00	0.00	0.00	0.00	0.00	16.49		415	G:ARG419	137.88	0.00	0.00	0.00	4.96	0.00	0.00	0.00
416	E:THR 420	92.57	0.00	0.00	0.00	0.00	0.00	0.00		416	F:THR 420	138.51	0.00	0.00	0.00	0.00	0.00	0.00	0.00	0.00	0.00		416	G:THR420	139.17	0.00	0.00	0.00	0.00	0.00	0.00	0.00
417	E:ALA 421	85.21	0.00	0.00	0.00	0.00	0.00	0.00		417	F:ALA 421	69.55	0.00	0.00	0.00	0.00	0.00	0.00	0.00	0.00	3.01		417	G:ALA421	90.85	0.00	0.00	0.00	0.00	0.00	0.00	0.00
418	E:LYS 422	197.27	0.00	0.00	0.00	0.00	0.00	0.00		418	F:LYS 422	152.73	0.00	0.00	0.00	0.00	0.00	0.00	0.00	22.06	45.34		418	G:LYS422	181.87	0.00	0.00	0.00	0.00	0.00	0.00	0.00
419	E:ALA 423	147.43	0.00	0.00	0.00	0.00	0.00	0.00		419	F:ALA 423	157.67	0.00	0.00	0.00	0.00	0.00	0.00	0.00	109.50	25.27		419	G:ALA423	143.74	0.00	0.00	0.00	0.00	0.00	0.00	0.00
Total:		24901.99	3069.89	796.88	638.12	439.23	384.50	479.30		Total:		24688.68	2942.64	754.07	556.03	354.17	393.20	461.81	169.96	151.67	90.12		Total:		24780.16	3041.20	766.22	833.92	603.07	481.96	314.50	412.42

## Sheet: E2 CHIKV Interfaces
##			Structure 1				×	Structure 2				interface	ΔiG	ΔiG	NHB	NSB	NDS	CSS
Id	NN	«»	Range	iNat	iNres	Surface Å2		Range	iNat	iNres	Surface Å2	area, Å2	kcal/mol	P-value
1	1		A	321	90	25113	◊	E	360	106	24902	3122.8	-44.3	0.375	19	2	0	0.000
	2		C	327	99	23117	◊	G	346	108	24780	3107.0	-38.1	0.426	25	0	0	0.000
	3		D	318	87	23527	◊	H	363	105	25798	3103.3	-46.2	0.247	18	1	0	0.000
	4		B	315	90	23729	◊	F	359	110	24689	2985.8	-40.4	0.380	27	2	0	0.000
	Average:											3079.7	-42.3	0.357	22	1	0	0.000
2	5		H	96	24	25798	◊	U	81	21	4210	921.2	-7.6	0.406	13	6	0	0.000
	6		G	94	27	24780	◊	V	67	17	4162	814.7	-6.5	0.523	5	4	0	0.000
	7		E	87	22	24902	◊	X	82	18	4053	793.7	-2.6	0.662	4	5	0	0.000
	8		F	86	22	24689	◊	W	86	23	3908	771.0	-7.5	0.573	8	3	0	0.000
	Average:											825.2	-6.0	0.541	8	5	0	0.000
3	9		G	95	28	24780	◊	N	90	25	14480	820.7	-1.9	0.784	5	0	0	0.000
4	10		H	57	14	25798	◊	L	79	19	8144	606.8	-9.2	0.318	2	0	0	0.000
	11		E	57	14	24902	◊	I	69	22	8480	601.7	-11.8	0.147	6	0	0	0.000
	12		G	57	15	24780	◊	K	66	21	7991	589.0	-7.5	0.456	6	0	0	0.000
	13		F	47	14	24689	◊	J	69	21	8184	549.9	-7.3	0.355	3	0	0	0.000
	Average:											586.8	-9.0	0.319	4	0	0	0.000
5	14		C	62	21	23117	◊	D	61	21	23527	498.1	-2.4	0.883	3	0	0	0.000
6	15		C	56	16	23117	◊	N	50	14	14480	467.1	-3.2	0.584	4	0	0	0.000
7	16		E	54	14	24902	◊	G	44	13	24780	460.6	-1.5	0.787	3	0	0	0.000
	17		E	39	14	24902	◊	F	44	15	24689	369.3	-2.1	0.712	3	1	0	0.000
	18		F	38	11	24689	◊	G	43	13	24780	353.8	-2.4	0.720	4	1	0	0.000
	Average:											394.6	-2.0	0.740	3	1	0	0.000
8	19		B	58	19	23729	◊	E	46	10	24902	454.1	-0.2	0.889	3	0	0	0.000
	20		C	59	19	23117	◊	F	48	11	24689	438.9	-1.4	0.866	6	0	0	0.000
	21		A	51	15	25113	◊	G	41	9	24780	389.7	-2.2	0.800	3	0	0	0.000
	Average:											427.6	-1.3	0.852	4	0	0	0.000
9	22		B	38	13	23729	◊	D	40	13	23527	331.2	-1.1	0.832	1	0	0	0.000
10	23		B	41	16	23729	◊	N	26	7	14480	227.9	-3.1	0.353	0	0	0	0.000
11	24		B	19	5	23729	◊	J	21	8	8184	203.5	-0.2	0.750	2	0	0	0.000
	25		C	17	4	23117	◊	K	20	7	7991	177.2	-1.2	0.678	0	0	0	0.000
	26		A	16	4	25113	◊	I	8	3	8480	109.6	0.4	0.714	1	0	0	0.000
	Average:											163.4	-0.3	0.714	1	0	0	0.000
12	27		J	18	5	8184	◊	L	30	10	8144	197.7	-0.7	0.616	5	0	0	0.000
13	28		F	24	9	24689	◊	N	19	7	14480	171.9	-0.1	0.683	0	0	0	0.000
14	29		N	15	8	14480	c	[NAG]N:301	12	1	357	150.6	2.7	0.291	0	0	0	0.000
15	30		D	13	3	23527	◊	L	15	6	8144	145.4	-0.9	0.629	1	0	0	0.000
16	31		D	12	4	23527	◊	F	11	4	24689	128.4	-1.4	0.524	2	1	0	0.000
17	32		B	12	4	23729	c	[NAG]B:501	11	1	364	123.1	3.7	0.419	1	0	0	0.000
18	33		C	14	6	23117	c	[NAG]C:501	12	1	363	115.4	3.1	0.359	3	0	0	0.000
	34		D	14	6	23527	c	[NAG]D:501	10	1	363	107.5	1.6	0.291	2	0	0	0.000
	Average:											111.5	2.4	0.325	3	0	0	0.000
19	35		A	13	5	25113	c	[NAG]A:501	11	1	364	105.9	3.0	0.345	1	0	0	0.000
20	36		F	12	4	24689	◊	L	11	4	8144	100.6	0.6	0.798	1	4	0	0.000
21	37		I	5	2	8480	◊	K	4	2	7991	34.7	-1.0	0.257	0	0	0	0.000
22	38		W	1	1	3908	◊	N	1	1	14480	3.9	0.3	0.845	0	0	0	0.000

## Sheet: E2 CHIKV Epitopes
																											E			F			G
##	Monomer E	ASA, Å2	Buried surface in interfaces, Å2					##	MonomerF	ASA,Å2	Buriedsurfaceininterfaces,Å2					##	Monomer G	ASA, Å2	Buried surface in interfaces, Å2								ASA Total	ASA Real	BSA	ASA Total	ASA Real	BSA	ASA Total	ASA Real	BSA
			1¤	16¤	17¤	19¤					4¤	17¤	18¤	20¤					2¤	16¤	18¤	21¤		CHIKV	80 - 92	RAGLFVRTSAPCT	763.17	705.73	57.44	732.91	681.79	51.12	785.86	728.69	57.17
			E x A	E x G	E x F	E x B					F x B	F x E	F x G	F x C					G x C	G x E	G x F	G x A		CHIKV	98 - 105	GHFILARC	167.65	116.82	50.83	192.19	149.24	42.95	232.45	191.09	41.36
76	E:ARG80	36.45	0	0	0	0		76	F:ARG80	82.1	0	0	0	0		76	G:ARG80	140.36	0	0	0	0		CHIKV	109 - 115	ETLTVGF	263.67	171.02	92.65	268.75	213.94	54.81	236.39	189.54	46.85
77	E:ALA81	56.76	0	0	0	0		77	F:ALA81	42.16	0	0	0	0		77	G:ALA81	61.79	0	0	0	0		CHIKV	207 - 212	NEGLIT	387.78	387.78	0	337.77	335.82	1.95	394.91	394.91	0
78	E:ARG82	92.7	0	0	0	0		78	F:ARG82	74.93	0	0	0	0		78	G:ARG82	72.76	0	0	0	0		CHIKV	237 - 244	YNSPLVPR	430.43	145.98	284.45	471.75	161.39	310.36	444.28	133.45	310.83
79	E:LEU83	48.29	0	0	0	0		79	F:LEU83	32.56	0	0	0	0		79	G:LEU83	30.51	0	0	0	0		CHIKV	282 - 297	QVIMLLYPDHPTLLSY	617.29	518.53	98.76	520.71	407.95	112.76	568.82	410.25	158.57
80	E:PHE84	99.3	0	0	0	0		80	F:PHE84	99.1	0	0	0	0		80	G:PHE84	79.86	0	0	0	0							In Q3
81	E:VAL85	31.14	0	0	0	0		81	F:VAL85	28.73	0	0	0	0		81	G:VAL85	17.56	0	0	0	0					ASA average	ASA std deviation	ASA average	ASA std deviation	BSA average	BSA std deviation
82	E:ARG86	100.24	0	26.27	0	0		82	F:ARG86	73.83	0	1.67	0	0		82	G:ARG86	99.79	0	0	19.68	0		CHIKV	80 - 92	RAGLFVRTSAPCT	760.647	26.565	705.403	23.4517	55.2433	3.57346
83	E:THR87	7.08	0	0	0	0		83	F:THR87	6.65	0	0	0	0		83	G:THR87	10.52	0	0	0	0		CHIKV	98 - 105	GHFILARC	197.43	32.7163	152.383	37.2346	45.0467	5.07122
84	E:SER88	64.99	0	5.39	0	0		84	F:SER88	93	0	26.2	0	0		84	G:SER88	65.27	0	0	3.68	0		CHIKV	109 - 115	ETLTVGF	256.27	17.4029	191.5	21.527	64.77	24.4706
85	E:ALA89	29.88	0	0	14.73	0		85	F:ALA89	34.8	0	0	1.84	0		85	G:ALA89	45.26	0	21.09	0	0		CHIKV	207 - 212	NEGLIT	373.487	31.1363	372.837	32.255	0.65	1.12583
86	E:PRO90	101.08	0	0	9.88	0		86	F:PRO90	88.7	0	0	21.41	0		86	G:PRO90	82.87	0	12.72	0	0		CHIKV	237 - 244	YNSPLVPR	448.82	21.0308	146.94	13.9947	301.88	15.0967
87	E:CYS91	24.1	0	0	0	0		87	F:CYS91	30.48	0	0	0	0		87	G:CYS91	18.16	0	0	0	0		CHIKV	282 - 297	QVIMLLYPDHPTLLSY	568.94	48.2901	445.577	63.1899	123.363	31.2831
88	E:THR92	71.16	0	0	1.17	0		88	F:THR92	45.87	0	0	0	0		88	G:THR92	61.15	0	0	0	0
	Total ASA	763.17							Total	732.91							Total	785.86
	Total BSA		57.44						Total		51.12						Total		57.17					Organism	Protein portion	Sequence	Interactions E2 x E2
																								CHIKV	80 - 92	RAGLFVRTSAPCT	E x F	E x G	F x G
94	E:GLY98	0	0	0	0	0		94	F:GLY98	0	0	0	0	0		94	G:GLY98	8.22	0	0	0	0		CHIKV	98 - 105	GHFILARC		E x G	F x G
95	E:HIS99	2.35	0	0	0	0		95	F:HIS99	8.95	0	0	0	0		95	G:HIS99	15.1	0	0	0	0		CHIKV	109 - 115	ETLTVGF	E x F	E x G	F x G
96	E:PHE100	0.62	0	0	0	0		96	F:PHE100	0	0	0	0	0		96	G:PHE100	17.82	0	0	0	0		CHIKV	207 - 212	NEGLIT
97	E:ILE101	25.94	0	0	0	0		97	F:ILE101	21.58	0	0	0	0		97	G:ILE101	17.42	0	0	0	0		CHIKV	237 - 244	YNSPLVPR
98	E:LEU102	0	0	0	0	0		98	F:LEU102	3.51	0	0	0	0		98	G:LEU102	4.85	0	0	0	0		CHIKV	282 - 297	QVIMLLYPDHPTLLSY	E x F	E x G	F x G
99	E:ALA103	4.35	0	0	0	0		99	F:ALA103	5.36	0	0	0	0		99	G:ALA103	1.66	0	0	0	0
100	E:ARG104	124.01	0	0	50.83	0		100	F:ARG104	137.57	0	0	42.95	0		100	G:ARG104	150.29	0	41.36	0	0		Organism	Protein portion	Sequence	Interactions E1 x E2
101	E:CYS105	10.38	0	0	0	0		101	F:CYS105	15.22	0	0	0	0		101	G:CYS105	17.09	0	0	0	0					A
	Total	167.65							Total	192.19							Total	232.45						CHIKV	80 - 92	RAGLFVRTSAPCT
	Total		50.83						Total		42.95						Total		41.36					CHIKV	98 - 105	GHFILARC
																								CHIKV	109 - 115	ETLTVGF
105	E:GLU109	120.43	0	62.01	0	0		105	F:GLU109	106.63	0	45.36	0	0		105	G:GLU109	117.22	0	0	36.09	0		CHIKV	207 - 212	NEGLIT
106	E:THR110	53.55	0	30.64	0	0		106	F:THR110	39.77	0	9.45	0	0		106	G:THR110	48.25	0	0	10.76	0		CHIKV	237 - 244	YNSPLVPR	A x E
107	E:LEU111	7.23	0	0	0	0		107	F:LEU111	26.13	0	0	0	0		107	G:LEU111	18.57	0	0	0	0		CHIKV	282 - 297	QVIMLLYPDHPTLLSY	A x E	A x G
108	E:THR112	30.43	0	0	0	0		108	F:THR112	25.2	0	0	0	0		108	G:THR112	29.16	0	0	0	0					Interactions E1 x E2
109	E:VAL113	33.2	0	0	0	0		109	F:VAL113	41.1	0	0	0	0		109	G:VAL113	11.9	0	0	0	0					B
110	E:GLY114	17.27	0	0	0	0		110	F:GLY114	3.76	0	0	0	0		110	G:GLY114	3.01	0	0	0	0		CHIKV	80 - 92	RAGLFVRTSAPCT
111	E:PHE115	1.56	0	0	0	0		111	F:PHE115	26.16	0	0	0	0		111	G:PHE115	8.28	0	0	0	0		CHIKV	98 - 105	GHFILARC
	Total	263.67							Total	268.75							Total	236.39						CHIKV	109 - 115	ETLTVGF
	Total		92.65						Total		54.81						Total		46.85					CHIKV	207 - 212	NEGLIT		B x F
																								CHIKV	237 - 244	YNSPLVPR		B x F
203	E:ASN207	100.95	0	0	0	0		203	F:ASN207	41.84	0	0	0	0		203	G:ASN207	105.87	0	0	0	0		CHIKV	282 - 297	QVIMLLYPDHPTLLSY	B x E	B x F
204	E:GLU208	102.03	0	0	0	0		204	F:GLU208	106.04	1.95	0	0	0		204	G:GLU208	74.89	0	0	0	0					Interactions E1 x E2
205	E:GLY209	13.36	0	0	0	0		205	F:GLY209	12.7	0	0	0	0		205	G:GLY209	20.23	0	0	0	0					C
206	E:LEU210	76.97	0	0	0	0		206	F:LEU210	79.87	0	0	0	0		206	G:LEU210	93.37	0	0	0	0		CHIKV	80 - 92	RAGLFVRTSAPCT
207	E:THR211	8.66	0	0	0	0		207	F:THR211	9.86	0	0	0	0		207	G:THR211	10.6	0	0	0	0		CHIKV	98 - 105	GHFILARC
208	E:THR212	85.81	0	0	0	0		208	F:THR212	87.46	0	0	0	0		208	G:THR212	89.95	0	0	0	0		CHIKV	109 - 115	ETLTVGF
	Total	387.78							Total	337.77							Total	394.91						CHIKV	207 - 212	NEGLIT
	Total		0						Total		1.95						Total		0					CHIKV	237 - 244	YNSPLVPR		C x G
																								CHIKV	282 - 297	QVIMLLYPDHPTLLSY	C x F	C x G
233	E:TYR237	2.61	0	0	0	0		233	F:TYR237	0.52	0	0	0	0		233	G:TYR237	9.37	0	0	0	0
234	E:ASN238	4.55	0	0	0	0		234	F:ASN238	5.16	0	0	0	0		234	G:ASN238	1.58	0	0	0	0
235	E:SER239	13.89	0	0	0	0		235	F:SER239	9.85	0	0	0	0		235	G:SER239	8.85	0	0	0	0
236	E:PRO240	68.42	30.35	0	0	0		236	F:PRO240	85.04	52.24	0	0	0		236	G:PRO240	55.4	30.47	0	0	0
237	E:LEU241	152.84	98.73	0	0	0		237	F:LEU241	139.79	71.12	0	0	0		237	G:LEU241	147.18	85.45	0	0	0
238	E:VAL242	31.29	24.09	0	0	0		238	F:VAL242	27.97	16.92	0	0	0		238	G:VAL242	17.74	5.85	0	0	0
239	E:PRO243	98.65	85.26	0	0	0		239	F:PRO243	91.93	90.25	0	0	0		239	G:PRO243	100.01	86.95	0	0	0
240	E:ARG244	58.18	46.02	0	0	0		240	F:ARG244	111.49	79.83	0	0	0		240	G:ARG244	104.15	102.11	0	0	0
	Total	430.43							Total	471.75							Total	444.28
	Total		284.45						Total		310.36						Total		310.83
278	E:GLN282	68.8	0	0	0	0		278	F:GLN282	36.77	0.98	0	0	0		278	G:GLN282	39.89	0	0	0	0
279	E:VAL283	14.53	0	0	0	0		279	F:VAL283	21.02	7.37	0	0	0		279	G:VAL283	23.38	1.84	0	0	0
280	E:ILE284	67.2	0	0	0	0		280	F:ILE284	51.81	0	0	0	0		280	G:ILE284	49.89	0	0	0	0
281	E:MET285	15.23	0	0	0	0		281	F:MET285	16.81	0	0	0	0		281	G:MET285	23.77	0	0	0	0
282	E:LEU286	56.96	0	0	0	20.93		282	F:LEU286	57.39	0	0	0	24.61		282	G:LEU286	66.89	0	0	0	29.13
283	E:LEU287	0.67	0	0	0	0		283	F:LEU287	0	0	0	0	0		283	G:LEU287	1.52	0	0	0	0
284	E:TYR288	46.58	0	0	0	45.15		284	F:TYR288	63.25	0	0	0	56.52		284	G:TYR288	78.29	0	0	0	69.33
285	E:PRO289	18.85	0	0	0	0		285	F:PRO289	9.06	0	0	0	0		285	G:PRO289	16.1	0	0	0	0
286	E:ASP290	116.23	0	0	17.97	0		286	F:ASP290	106.65	0	0	9.98	0		286	G:ASP290	97.48	0	34.73	0	0
287	E:HIS291	15.9	0	0	2.18	0		287	F:HIS291	23.06	0	0	3.43	0		287	G:HIS291	24.02	0	13.37	0	0
288	E:PRO292	73.48	0	0	0	0		288	F:PRO292	56.84	0	0	0	0		288	G:PRO292	62.2	0	4.52	0	0
289	E:THR293	1.53	0	0	0	0		289	F:THR293	1.59	0	0	0	0		289	G:THR293	1.45	0	0	0	0
290	E:LEU294	34.15	0	0	0	0		290	F:LEU294	27.45	2.01	0	0	0		290	G:LEU294	37.51	0	0	0	0
291	E:LEU295	11.5	0	0	0	0		291	F:LEU295	5.7	0	0	0	0		291	G:LEU295	8.03	0	0	0	0
292	E:SER296	18.06	12.53	0	0	0		292	F:SER296	10	7.86	0	0	0		292	G:SER296	7.4	5.65	0	0	0
293	E:TYR297	57.62	0	0	0	0		293	F:TYR297	33.31	0	0	0	0		293	G:TYR297	31	0	0	0	0
	Total	617.29							Total	520.71							Total	568.82
	Total		98.76						Total		112.76						Total		158.57

## Sheet: E2 chains EEEV
Selection range:	E:									Selection range:	H:											Selection range:	K:
UniProt Id:	E9KXL2									UniProt Id:	E9KXL2											UniProt Id:	E9KXL2
	All crystal	All PQS[1]	All	All							All crystal	All PQS[1]	All	All									All crystal	All PQS[1]	All	All
	interfaces	interfaces	surface	structure							interfaces	interfaces	surface	structure									interfaces	interfaces	surface	structure
Nat	637	637	2018	3294						Nat	685	685	2028	3294								Nat	631	631	2013	3294
Nres	190	190	398	420						Nres	205	205	399	420								Nres	193	193	398	420
Area, Å2	5822.2	5822.2	23990.3							Area, Å2	6350.3	6350.3	24003.5									Area, Å2	5802.6	5802.6	23977.4
ΔG, kcal/mol	-20.4	-20.4	-96.6	-344.1§						ΔG, kcal/mol	-20.7	-20.7	-96.8	-342.9§								ΔG, kcal/mol	-23.6	-23.6	-96.2	-344.5§
NHB	46	46								NHB	57	57										NHB	42	42
NSB	10	10								NSB	9	9										NSB	9	9
Inaccessible residues	Solvent-accessible residues	Interfacing residues								Inaccessible residues	Solvent-accessible residues	Interfacing residues										Inaccessible residues	Solvent-accessible residues	Interfacing residues
##	Monomer E	ASA, Å2	Buried surface in interfaces, Å2							##	Monomer H	ASA, Å2	Buried surface in interfaces, Å2									##	Monomer K	ASA, Å2	Buried surface in interfaces, Å2
			2¤	6¤	7¤	9¤	15¤	29¤					1¤	5¤	6¤	11¤	14¤	18¤	32¤	37¤					4¤	5¤	7¤	10¤	12¤	31¤
1	E:ASP 1	155.86	0.00	0.00	0.00	0.00	0.00	0.00		1	H:ASP 1	156.25	0.00	0.00	0.00	0.00	0.00	0.00	0.00	0.00		1	K:ASP 1	156.20	0.00	0.00	0.00	0.00	0.00	0.00
2	E:LEU 2	74.32	0.00	0.00	0.00	0.00	0.00	0.00		2	H:LEU 2	73.70	0.00	0.00	0.00	0.00	0.00	0.00	0.00	0.00		2	K:LEU 2	73.35	0.00	0.00	0.00	0.00	0.00	0.00
3	E:ASP 3	84.51	0.00	0.00	0.00	0.00	0.00	0.00		3	H:ASP 3	84.43	0.00	0.00	0.00	0.00	0.00	0.00	0.00	0.00		3	K:ASP 3	86.01	0.00	0.00	0.00	0.00	0.00	0.00
4	E:THR 4	76.08	0.00	0.00	0.00	0.00	0.00	0.00		4	H:THR 4	77.00	0.00	0.00	0.00	0.00	0.00	0.00	0.00	0.00		4	K:THR 4	75.25	0.00	0.00	0.00	0.00	0.00	0.00
5	E:HIS 5	16.77	0.00	0.00	0.00	0.00	0.00	0.00		5	H:HIS 5	16.90	0.00	0.00	0.00	0.00	0.00	0.00	0.00	0.00		5	K:HIS 5	16.79	0.00	0.00	0.00	0.00	0.00	0.00
6	E:PHE 6	52.66	0.00	0.00	0.00	0.00	0.00	0.00		6	H:PHE 6	52.65	0.00	0.00	0.00	0.00	0.00	0.00	0.00	0.00		6	K:PHE 6	52.36	0.00	0.00	0.00	0.00	0.00	0.00
7	E:THR 7	66.72	0.00	0.00	0.00	0.00	0.00	0.00		7	H:THR 7	65.61	0.00	0.00	0.00	0.00	0.00	0.00	0.00	0.00		7	K:THR 7	65.15	0.00	0.00	0.00	0.00	0.00	0.00
8	E:GLN 8	0.00	0.00	0.00	0.00	0.00	0.00	0.00		8	H:GLN 8	0.17	0.00	0.00	0.00	0.00	0.00	0.00	0.00	0.00		8	K:GLN 8	0.00	0.00	0.00	0.00	0.00	0.00	0.00
9	E:TYR 9	4.18	0.00	0.00	0.00	0.00	0.00	0.00		9	H:TYR 9	3.21	0.00	0.00	0.00	0.00	0.00	0.00	0.00	0.00		9	K:TYR 9	3.78	0.00	0.00	0.00	0.00	0.00	0.00
10	E:LYS 10	117.91	0.00	0.00	0.00	0.00	0.00	0.00		10	H:LYS 10	117.24	0.00	0.00	0.00	0.00	0.00	0.00	0.00	0.00		10	K:LYS 10	118.84	0.00	0.00	0.00	0.00	0.00	0.00
11	E:LEU 11	73.01	0.00	0.00	0.00	0.00	0.00	0.00		11	H:LEU 11	72.06	0.00	0.00	0.00	0.00	0.00	0.00	0.00	0.00		11	K:LEU 11	72.90	0.00	0.00	0.00	0.00	0.00	0.00
12	E:ALA 12	0.00	0.00	0.00	0.00	0.00	0.00	0.00		12	H:ALA 12	0.00	0.00	0.00	0.00	0.00	0.00	0.00	0.00	0.00		12	K:ALA 12	0.00	0.00	0.00	0.00	0.00	0.00	0.00
13	E:ARG 13	25.48	0.00	0.00	0.00	0.00	0.00	0.00		13	H:ARG 13	25.67	0.00	0.00	0.00	0.00	0.00	0.00	0.00	0.00		13	K:ARG 13	25.13	0.00	0.00	0.00	0.00	0.00	0.00
14	E:PRO 14	0.00	0.00	0.00	0.00	0.00	0.00	0.00		14	H:PRO 14	0.00	0.00	0.00	0.00	0.00	0.00	0.00	0.00	0.00		14	K:PRO 14	0.00	0.00	0.00	0.00	0.00	0.00	0.00
15	E:TYR 15	3.56	3.56	0.00	0.00	0.00	0.00	0.00		15	H:TYR 15	4.05	4.05	0.00	0.00	0.00	0.00	0.00	0.00	0.00		15	K:TYR 15	3.81	3.81	0.00	0.00	0.00	0.00	0.00
16	E:ILE 16	41.83	35.39	0.00	0.00	0.00	0.00	0.00		16	H:ILE 16	43.49	42.49	0.00	0.00	0.00	0.00	0.00	0.00	0.00		16	K:ILE 16	43.80	41.46	0.00	0.00	0.00	0.00	0.00
17	E:ALA 17	4.85	4.68	0.00	0.00	0.00	0.00	0.00		17	H:ALA 17	5.17	5.17	0.00	0.00	0.00	0.00	0.00	0.00	0.00		17	K:ALA 17	4.85	4.68	0.00	0.00	0.00	0.00	0.00
18	E:ASP 18	35.16	26.75	0.00	0.00	0.00	0.00	0.00		18	H:ASP 18	35.49	32.89	0.00	0.00	0.00	0.00	0.00	0.00	0.00		18	K:ASP 18	35.51	31.58	0.00	0.00	0.00	0.00	0.00
19	E:CYS 19	0.00	0.00	0.00	0.00	0.00	0.00	0.00		19	H:CYS 19	0.00	0.00	0.00	0.00	0.00	0.00	0.00	0.00	0.00		19	K:CYS 19	0.00	0.00	0.00	0.00	0.00	0.00	0.00
20	E:PRO 20	39.37	0.00	35.20	0.00	0.00	0.00	0.00		20	H:PRO 20	39.37	0.00	36.08	0.00	0.00	0.00	0.00	0.00	0.00		20	K:PRO 20	39.04	0.00	0.00	29.74	0.00	0.00	0.00
21	E:ASN 21	71.89	0.00	61.81	0.00	0.00	0.00	0.00		21	H:ASN 21	71.33	0.00	62.06	0.00	0.00	0.00	0.00	0.00	0.00		21	K:ASN 21	70.78	0.00	0.00	51.15	0.00	0.00	0.00
22	E:CYS 22	25.51	0.00	0.00	0.00	0.00	0.00	0.00		22	H:CYS 22	24.75	0.00	0.00	0.00	0.00	0.00	0.00	0.00	0.00		22	K:CYS 22	24.30	0.00	0.00	0.00	0.00	0.00	0.00
23	E:GLY 23	61.80	0.00	47.34	0.00	0.00	0.00	0.00		23	H:GLY 23	61.34	0.00	48.48	0.00	0.00	0.00	0.00	0.00	0.00		23	K:GLY 23	61.68	0.00	0.00	43.23	0.00	0.00	0.00
24	E:HIS 24	187.09	0.00	94.20	0.00	0.00	0.00	0.00		24	H:HIS 24	186.27	0.00	99.14	0.00	0.00	0.00	0.00	0.00	0.00		24	K:HIS 24	188.04	0.00	0.00	76.92	0.00	0.00	0.00
25	E:SER 25	68.64	0.00	17.58	0.00	0.00	0.00	0.00		25	H:SER 25	68.80	0.00	18.07	0.00	0.00	0.00	0.00	0.00	0.00		25	K:SER 25	68.78	0.00	0.00	12.39	0.00	0.00	0.00
26	E:ARG 26	148.86	72.78	53.72	0.00	0.00	0.00	0.00		26	H:ARG 26	149.73	90.07	51.60	0.00	0.00	0.00	0.00	0.00	0.00		26	K:ARG 26	150.44	88.42	0.00	39.46	0.00	0.00	0.00
27	E:CYS 27	44.01	0.00	0.00	0.00	0.00	0.00	0.00		27	H:CYS 27	43.48	0.00	0.00	0.00	0.00	0.00	0.00	0.00	0.00		27	K:CYS 27	44.19	0.00	0.00	0.00	0.00	0.00	0.00
28	E:ASP 28	89.34	65.36	0.00	0.00	0.00	0.00	0.00		28	H:ASP 28	91.51	65.03	0.00	0.00	0.00	0.00	0.00	0.00	0.00		28	K:ASP 28	91.06	60.36	0.00	0.00	0.00	0.00	0.00
29	E:SER 29	1.68	0.00	0.00	0.00	0.00	0.00	0.00		29	H:SER 29	1.67	0.00	0.00	0.00	0.00	0.00	0.00	0.00	0.00		29	K:SER 29	2.00	0.00	0.00	0.00	0.00	0.00	0.00
30	E:PRO 30	2.18	0.00	0.00	0.00	0.00	0.00	0.00		30	H:PRO 30	2.35	0.51	0.00	0.00	0.00	0.00	0.00	0.00	0.00		30	K:PRO 30	2.18	0.00	0.00	0.00	0.00	0.00	0.00
31	E:ILE 31	1.34	0.00	0.00	0.00	0.00	0.00	0.00		31	H:ILE 31	1.50	0.00	0.00	0.00	0.00	0.00	0.00	0.00	0.00		31	K:ILE 31	1.67	0.00	0.00	0.00	0.00	0.00	0.00
32	E:ALA 32	0.00	0.00	0.00	0.00	0.00	0.00	0.00		32	H:ALA 32	0.12	0.00	0.00	0.00	0.00	0.00	0.00	0.00	0.00		32	K:ALA 32	0.12	0.00	0.00	0.00	0.00	0.00	0.00
33	E:ILE 33	2.44	0.00	0.00	0.00	0.00	0.00	0.00		33	H:ILE 33	2.45	0.00	0.00	0.00	0.00	0.00	0.00	0.00	0.00		33	K:ILE 33	2.45	0.00	0.00	0.00	0.00	0.00	0.00
34	E:GLU 34	67.54	13.43	0.00	0.00	0.00	0.00	0.00		34	H:GLU 34	68.22	25.92	0.00	0.00	0.00	0.00	0.00	0.00	0.00		34	K:GLU 34	66.60	20.42	0.00	0.00	0.00	0.00	0.00
35	E:GLU 35	64.73	35.85	0.00	0.00	0.00	0.00	0.00		35	H:GLU 35	65.89	34.42	0.00	0.00	0.00	0.00	0.00	0.00	0.00		35	K:GLU 35	65.84	34.56	0.00	0.00	0.00	0.00	0.00
36	E:VAL 36	18.24	3.07	0.00	0.00	0.00	0.00	0.00		36	H:VAL 36	16.97	1.59	0.00	0.00	0.00	0.00	0.00	0.00	0.00		36	K:VAL 36	16.71	0.98	0.00	0.00	0.00	0.00	0.00
37	E:ARG 37	57.20	57.03	0.00	0.00	0.00	0.00	0.00		37	H:ARG 37	57.46	57.46	0.00	0.00	0.00	0.00	0.00	0.00	0.00		37	K:ARG 37	57.61	57.00	0.00	0.00	0.00	0.00	0.00
38	E:GLY 38	5.92	0.00	0.00	0.00	0.00	0.00	0.00		38	H:GLY 38	6.05	0.00	0.00	0.00	0.00	0.00	0.00	0.00	0.00		38	K:GLY 38	5.82	0.00	0.00	0.00	0.00	0.00	0.00
39	E:ASP 39	101.11	78.46	0.00	0.00	0.00	0.00	0.00		39	H:ASP 39	99.85	73.16	0.00	0.00	0.00	0.00	0.00	0.00	0.00		39	K:ASP 39	100.58	72.73	0.00	0.00	0.00	0.00	0.00
40	E:ALA 40	2.99	2.82	0.00	0.00	0.00	0.00	0.00		40	H:ALA 40	2.68	2.68	0.00	0.00	0.00	0.00	0.00	0.00	0.00		40	K:ALA 40	3.34	3.00	0.00	0.00	0.00	0.00	0.00
41	E:HIS 41	33.61	20.84	0.00	0.00	0.00	0.00	0.00		41	H:HIS 41	34.56	21.50	0.00	0.00	0.00	0.00	0.00	0.00	0.00		41	K:HIS 41	33.22	18.78	0.00	0.00	0.00	0.00	0.00
42	E:ALA 42	14.02	0.00	0.00	0.00	0.00	0.00	0.00		42	H:ALA 42	14.63	0.00	0.00	0.00	0.00	0.00	0.00	0.00	0.00		42	K:ALA 42	14.17	0.00	0.00	0.00	0.00	0.00	0.00
43	E:GLY 43	3.47	0.00	0.00	0.00	0.00	0.00	0.00		43	H:GLY 43	3.33	0.00	0.00	0.00	0.00	0.00	0.00	0.00	0.00		43	K:GLY 43	4.48	0.00	0.00	0.00	0.00	0.00	0.00
44	E:VAL 44	1.84	0.00	0.00	0.00	0.00	0.00	0.00		44	H:VAL 44	1.67	0.00	0.00	0.00	0.00	0.00	0.00	0.00	0.00		44	K:VAL 44	1.85	0.00	0.00	0.00	0.00	0.00	0.00
45	E:ILE 45	0.16	0.00	0.00	0.00	0.00	0.00	0.00		45	H:ILE 45	0.00	0.00	0.00	0.00	0.00	0.00	0.00	0.00	0.00		45	K:ILE 45	0.00	0.00	0.00	0.00	0.00	0.00	0.00
46	E:ARG 46	4.50	2.76	0.00	0.00	0.00	0.00	0.00		46	H:ARG 46	4.66	2.91	0.00	0.00	0.00	0.00	0.00	0.00	0.00		46	K:ARG 46	3.93	2.33	0.00	0.00	0.00	0.00	0.00
47	E:ILE 47	0.00	0.00	0.00	0.00	0.00	0.00	0.00		47	H:ILE 47	0.00	0.00	0.00	0.00	0.00	0.00	0.00	0.00	0.00		47	K:ILE 47	0.00	0.00	0.00	0.00	0.00	0.00	0.00
48	E:GLN 48	3.69	0.00	0.00	0.00	0.00	0.00	0.00		48	H:GLN 48	3.95	0.00	0.00	0.00	0.00	0.00	0.00	0.00	0.00		48	K:GLN 48	3.55	0.00	0.00	0.00	0.00	0.00	0.00
49	E:THR 49	9.19	0.00	0.00	0.00	0.00	0.00	0.00		49	H:THR 49	8.65	0.00	0.00	0.00	0.00	0.00	0.00	0.00	0.00		49	K:THR 49	9.38	0.00	0.00	0.00	0.00	0.00	0.00
50	E:SER 50	3.77	0.00	0.00	0.00	0.00	0.00	0.00		50	H:SER 50	3.31	0.00	0.00	0.00	0.00	0.00	0.00	0.00	0.00		50	K:SER 50	3.98	0.00	0.00	0.00	0.00	0.00	0.00
51	E:ALA 51	0.00	0.00	0.00	0.00	0.00	0.00	0.00		51	H:ALA 51	0.00	0.00	0.00	0.00	0.00	0.00	0.00	0.00	0.00		51	K:ALA 51	0.00	0.00	0.00	0.00	0.00	0.00	0.00
52	E:MET 52	1.50	0.00	0.00	0.00	0.00	0.00	0.00		52	H:MET 52	1.66	0.00	0.00	0.00	0.00	0.00	0.00	0.00	0.00		52	K:MET 52	1.49	0.00	0.00	0.00	0.00	0.00	0.00
53	E:PHE 53	6.44	0.00	0.00	0.00	0.00	0.00	0.00		53	H:PHE 53	6.35	0.00	0.00	0.00	0.00	0.00	0.00	0.00	0.00		53	K:PHE 53	5.76	0.00	0.00	0.00	0.00	0.00	0.00
54	E:GLY 54	0.14	0.00	0.00	0.00	0.00	0.00	0.00		54	H:GLY 54	0.00	0.00	0.00	0.00	0.00	0.00	0.00	0.00	0.00		54	K:GLY 54	0.00	0.00	0.00	0.00	0.00	0.00	0.00
55	E:LEU 55	2.01	0.00	0.00	0.00	0.00	0.00	0.00		55	H:LEU 55	2.35	0.00	0.00	0.00	0.00	0.00	0.00	0.00	0.00		55	K:LEU 55	2.34	0.00	0.00	0.00	0.00	0.00	0.00
56	E:LYS 56	61.70	0.00	0.00	0.00	0.00	0.00	0.00		56	H:LYS 56	61.79	0.00	0.00	0.00	0.00	0.00	0.00	0.00	0.00		56	K:LYS 56	61.00	0.00	0.00	0.00	0.00	0.00	0.00
57	E:THR 57	70.51	0.00	0.00	0.00	0.00	0.00	0.00		57	H:THR 57	71.02	0.00	0.00	0.00	0.00	0.00	0.00	0.00	0.00		57	K:THR 57	72.29	0.00	0.00	0.00	0.00	0.00	0.00
58	E:ASP 58	91.32	0.00	0.00	0.00	0.00	0.00	0.00		58	H:ASP 58	92.34	0.00	0.00	0.00	0.00	0.00	0.00	0.00	0.00		58	K:ASP 58	92.85	0.00	0.00	0.00	0.00	0.00	0.00
59	E:GLY 59	27.43	0.00	0.00	0.00	0.00	0.00	0.00		59	H:GLY 59	28.28	0.00	0.00	0.00	0.00	0.00	0.00	0.00	0.00		59	K:GLY 59	27.49	0.00	0.00	0.00	0.00	0.00	0.00
60	E:VAL 60	78.45	0.00	0.00	0.00	0.00	0.00	0.00		60	H:VAL 60	77.38	0.00	0.00	0.00	0.00	0.00	0.00	0.00	0.00		60	K:VAL 60	77.72	0.00	0.00	0.00	0.00	0.00	0.00
61	E:ASP 61	56.29	0.00	0.00	0.00	0.00	0.00	0.00		61	H:ASP 61	56.06	0.00	0.00	0.00	0.00	0.00	0.00	0.00	0.00		61	K:ASP 61	56.68	0.00	0.00	0.00	0.00	0.00	0.00
62	E:LEU 62	41.15	0.00	0.00	0.00	0.00	0.00	0.00		62	H:LEU 62	41.90	0.00	0.00	0.00	0.00	0.00	0.00	0.00	0.00		62	K:LEU 62	41.12	0.00	0.00	0.00	0.00	0.00	0.00
63	E:ALA 63	48.55	0.00	0.00	0.00	0.00	0.00	0.00		63	H:ALA 63	49.10	0.00	0.00	0.00	0.00	0.00	0.00	0.00	0.00		63	K:ALA 63	49.28	0.00	0.00	0.00	0.00	0.00	0.00
64	E:TYR 64	61.19	0.00	0.00	0.00	0.00	0.00	0.00		64	H:TYR 64	61.03	0.00	0.00	0.00	0.00	0.00	0.00	0.00	0.00		64	K:TYR 64	61.58	0.00	0.00	0.00	0.00	0.00	0.00
65	E:MET 65	0.17	0.00	0.00	0.00	0.00	0.00	0.00		65	H:MET 65	0.17	0.00	0.00	0.00	0.00	0.00	0.00	0.00	0.00		65	K:MET 65	0.17	0.00	0.00	0.00	0.00	0.00	0.00
66	E:SER 66	0.00	0.00	0.00	0.00	0.00	0.00	0.00		66	H:SER 66	0.00	0.00	0.00	0.00	0.00	0.00	0.00	0.00	0.00		66	K:SER 66	0.00	0.00	0.00	0.00	0.00	0.00	0.00
67	E:PHE 67	2.97	0.00	0.00	0.00	0.00	0.00	0.00		67	H:PHE 67	2.97	0.00	0.00	0.00	0.00	0.00	0.00	0.00	0.00		67	K:PHE 67	3.13	0.00	0.00	0.00	0.00	0.00	0.00
68	E:MET 68	13.73	0.00	0.00	0.00	0.00	0.00	0.00		68	H:MET 68	13.58	3.62	0.00	0.00	0.00	0.00	0.00	0.00	0.00		68	K:MET 68	12.44	2.02	0.00	0.00	0.00	0.00	0.00
69	E:ASN 69	73.86	0.88	0.00	0.00	0.00	0.00	0.00		69	H:ASN 69	74.84	7.18	0.00	0.00	0.00	0.00	0.00	0.00	0.00		69	K:ASN 69	74.05	4.78	0.00	0.00	0.00	0.00	0.00
70	E:GLY 70	58.63	27.66	0.00	0.00	0.00	0.00	0.00		70	H:GLY 70	57.55	31.18	0.00	0.00	0.00	0.00	0.00	0.00	0.00		70	K:GLY 70	59.27	32.50	0.00	0.00	0.00	0.00	0.00
71	E:LYS 71	87.47	0.58	0.00	0.00	0.00	0.00	0.00		71	H:LYS 71	87.74	3.65	0.00	0.00	0.00	0.00	0.00	0.00	0.00		71	K:LYS 71	86.51	4.16	0.00	0.00	0.00	0.00	0.00
72	E:THR 72	69.06	0.00	0.00	0.00	0.00	0.00	0.00		72	H:THR 72	68.20	0.00	0.00	0.00	0.00	0.00	0.00	0.00	0.00		72	K:THR 72	68.16	0.00	0.00	0.00	0.00	0.00	0.00
73	E:GLN 73	46.51	0.00	0.00	0.00	0.00	0.00	0.00		73	H:GLN 73	46.03	0.00	0.00	0.00	0.00	0.00	0.00	0.00	0.00		73	K:GLN 73	47.13	0.00	0.00	0.00	0.00	0.00	0.00
74	E:LYS 74	64.67	0.00	0.00	0.00	0.00	0.00	0.00		74	H:LYS 74	64.66	0.00	0.00	0.00	0.00	0.00	0.00	0.00	0.00		74	K:LYS 74	64.56	0.00	0.00	0.00	0.00	0.00	0.00
75	E:SER 75	20.96	0.00	0.00	0.00	0.00	0.00	0.00		75	H:SER 75	20.74	0.00	0.00	0.00	0.00	0.00	0.00	0.00	0.00		75	K:SER 75	21.17	0.00	0.00	0.00	0.00	0.00	0.00
76	E:ILE 76	68.77	0.00	0.00	0.00	0.00	0.00	0.00		76	H:ILE 76	69.21	0.00	0.00	0.00	0.00	0.00	0.00	0.00	0.00		76	K:ILE 76	67.26	0.00	0.00	0.00	0.00	0.00	0.00
77	E:LYS 77	119.05	0.00	0.00	0.00	0.00	0.00	0.00		77	H:LYS 77	119.01	0.00	0.00	0.00	0.00	0.00	0.00	0.00	0.00		77	K:LYS 77	118.56	0.00	0.00	0.00	0.00	0.00	0.00
78	E:ILE 78	36.33	0.00	0.00	2.34	0.00	0.00	0.00		78	H:ILE 78	36.95	0.00	0.00	7.71	0.00	0.00	0.00	0.00	0.00		78	K:ILE 78	36.63	0.00	6.86	0.00	0.00	0.00	0.00
79	E:ASP 79	75.34	0.00	0.00	16.86	0.00	0.00	0.00		79	H:ASP 79	73.44	0.00	0.00	16.00	0.00	0.00	0.00	0.00	0.00		79	K:ASP 79	72.90	0.00	18.32	0.00	0.00	0.00	0.00
80	E:ASN 80	71.36	0.00	0.00	1.72	0.00	0.00	0.00		80	H:ASN 80	72.38	0.00	0.00	0.25	0.00	0.00	0.00	0.00	0.00		80	K:ASN 80	72.41	0.00	3.51	0.00	0.00	0.00	0.00
81	E:LEU 81	34.23	0.00	0.00	0.00	0.00	0.00	0.00		81	H:LEU 81	33.57	0.00	0.00	0.00	0.00	0.00	0.00	0.00	0.00		81	K:LEU 81	33.53	0.00	2.45	0.00	0.00	0.00	0.00
82	E:HIS 82	86.74	0.00	0.00	0.00	0.00	0.00	0.00		82	H:HIS 82	85.02	0.00	0.00	0.00	0.00	0.00	0.00	0.00	0.00		82	K:HIS 82	84.21	0.00	2.48	0.00	0.00	0.00	0.00
83	E:VAL 83	6.34	0.00	0.00	0.00	0.00	0.00	0.00		83	H:VAL 83	5.87	0.00	0.00	0.00	0.00	0.00	0.00	0.00	0.00		83	K:VAL 83	5.91	0.00	0.00	0.00	0.00	0.00	0.00
84	E:ARG 84	115.46	0.00	74.71	0.00	0.00	0.00	0.00		84	H:ARG 84	113.72	0.00	75.65	0.00	0.00	0.00	0.00	0.00	0.00		84	K:ARG 84	115.49	0.00	0.00	68.03	0.00	0.00	0.00
85	E:THR 85	6.09	0.00	5.93	0.00	0.00	0.00	0.00		85	H:THR 85	6.24	0.00	5.18	0.00	0.00	0.00	0.00	0.00	0.00		85	K:THR 85	6.44	0.00	0.00	5.57	0.00	0.00	0.00
86	E:SER 86	87.55	0.00	43.67	14.94	0.00	0.00	0.00		86	H:SER 86	87.11	0.00	36.09	19.03	0.00	0.00	0.00	0.00	0.00		86	K:SER 86	88.26	0.00	17.96	44.99	0.00	0.00	0.00
87	E:ALA 87	41.65	0.00	1.33	33.82	0.00	0.00	0.00		87	H:ALA 87	41.04	0.00	1.66	34.57	0.00	0.00	0.00	0.00	0.00		87	K:ALA 87	40.98	0.00	34.80	0.67	0.00	0.00	0.00
88	E:PRO 88	103.25	0.00	14.39	63.47	0.00	0.00	0.00		88	H:PRO 88	104.12	0.00	13.88	68.31	0.00	0.00	0.00	0.00	0.00		88	K:PRO 88	104.24	0.00	62.42	13.72	0.00	0.00	0.00
89	E:CYS 89	20.13	0.00	0.00	5.29	0.00	0.00	0.00		89	H:CYS 89	20.56	0.00	0.00	5.28	0.00	0.00	0.00	0.00	0.00		89	K:CYS 89	20.38	0.00	3.80	0.00	0.00	0.00	0.00
90	E:SER 90	62.23	0.00	0.00	35.22	0.00	0.00	0.00		90	H:SER 90	61.30	0.00	0.00	39.61	0.00	0.00	0.00	0.00	0.00		90	K:SER 90	62.00	0.00	40.29	0.00	0.00	0.00	0.00
91	E:LEU 91	84.55	0.00	0.00	27.88	0.00	0.00	0.00		91	H:LEU 91	83.83	0.00	0.00	38.20	0.00	0.00	0.00	0.00	0.00		91	K:LEU 91	83.70	0.00	42.98	0.00	0.00	0.00	0.00
92	E:VAL 92	31.46	0.00	0.00	26.91	0.00	0.00	0.00		92	H:VAL 92	31.47	0.00	0.00	29.91	0.00	0.00	0.00	0.00	0.00		92	K:VAL 92	31.45	0.00	30.06	0.00	0.00	0.00	0.00
93	E:SER 93	24.18	0.00	0.00	0.00	0.00	0.00	0.00		93	H:SER 93	25.35	0.00	0.00	2.21	0.00	0.00	0.00	0.00	0.00		93	K:SER 93	25.04	0.00	1.47	0.00	0.00	0.00	0.00
94	E:HIS 94	6.09	0.00	0.00	0.00	0.00	0.00	0.00		94	H:HIS 94	6.38	0.00	0.00	0.00	0.00	0.00	0.00	0.00	0.00		94	K:HIS 94	6.20	0.00	0.00	0.00	0.00	0.00	0.00
95	E:HIS 95	1.50	0.00	0.00	0.00	0.00	0.00	0.00		95	H:HIS 95	1.67	0.00	0.00	0.00	0.00	0.00	0.00	0.00	0.00		95	K:HIS 95	1.67	0.00	0.00	0.00	0.00	0.00	0.00
96	E:GLY 96	0.00	0.00	0.00	0.00	0.00	0.00	0.00		96	H:GLY 96	0.00	0.00	0.00	0.00	0.00	0.00	0.00	0.00	0.00		96	K:GLY 96	0.00	0.00	0.00	0.00	0.00	0.00	0.00
97	E:TYR 97	0.32	0.00	0.00	0.00	0.00	0.00	0.00		97	H:TYR 97	0.49	0.00	0.00	0.00	0.00	0.00	0.00	0.00	0.00		97	K:TYR 97	0.16	0.00	0.00	0.00	0.00	0.00	0.00
98	E:TYR 98	1.26	0.00	0.00	0.00	0.00	0.00	0.00		98	H:TYR 98	1.70	0.00	0.00	0.00	0.00	0.00	0.00	0.00	0.00		98	K:TYR 98	1.10	0.00	0.00	0.00	0.00	0.00	0.00
99	E:ILE 99	3.85	0.00	0.00	0.00	0.00	0.00	0.00		99	H:ILE 99	4.18	0.00	0.00	0.00	0.00	0.00	0.00	0.00	0.00		99	K:ILE 99	3.69	0.00	0.00	0.00	0.00	0.00	0.00
100	E:LEU 100	0.00	0.00	0.00	0.00	0.00	0.00	0.00		100	H:LEU 100	0.00	0.00	0.00	0.00	0.00	0.00	0.00	0.00	0.00		100	K:LEU 100	0.34	0.00	0.00	0.00	0.00	0.00	0.00
101	E:ALA 101	0.00	0.00	0.00	0.00	0.00	0.00	0.00		101	H:ALA 101	0.00	0.00	0.00	0.00	0.00	0.00	0.00	0.00	0.00		101	K:ALA 101	0.00	0.00	0.00	0.00	0.00	0.00	0.00
102	E:GLN 102	69.41	0.00	0.00	41.31	0.00	0.00	0.00		102	H:GLN 102	68.41	0.00	0.00	46.87	0.00	0.00	0.00	0.00	0.00		102	K:GLN 102	69.78	0.00	48.41	0.00	0.00	0.00	0.00
103	E:CYS 103	4.28	0.00	0.00	0.00	0.00	0.00	0.00		103	H:CYS 103	4.93	0.00	0.00	0.00	0.00	0.00	0.00	0.00	0.00		103	K:CYS 103	4.13	0.00	0.00	0.00	0.00	0.00	0.00
104	E:PRO 104	39.99	0.00	0.00	12.22	0.00	0.00	0.00		104	H:PRO 104	40.02	0.00	0.00	13.40	0.00	0.00	0.00	0.00	0.00		104	K:PRO 104	40.33	0.00	8.54	0.00	0.00	0.00	0.00
105	E:PRO 105	35.56	0.00	0.00	4.02	0.00	0.00	0.00		105	H:PRO 105	34.63	0.00	0.00	5.52	0.00	0.00	0.00	0.00	0.00		105	K:PRO 105	34.77	0.00	4.68	0.00	0.00	0.00	0.00
106	E:GLY 106	6.11	0.00	0.00	0.00	0.00	0.00	0.00		106	H:GLY 106	6.34	0.00	0.00	0.00	0.00	0.00	0.00	0.00	0.00		106	K:GLY 106	6.38	0.00	0.00	0.00	0.00	0.00	0.00
107	E:ASP 107	109.85	0.00	77.49	0.00	0.00	0.00	0.00		107	H:ASP 107	108.97	0.00	81.74	0.00	0.00	0.00	0.00	0.00	0.00		107	K:ASP 107	108.76	0.00	0.00	78.85	0.00	0.00	0.00
108	E:THR 108	33.49	0.00	26.30	0.00	0.00	0.00	0.00		108	H:THR 108	34.34	0.00	26.30	0.00	0.00	0.00	0.00	0.00	0.00		108	K:THR 108	34.44	0.00	0.00	23.90	0.00	0.00	0.00
109	E:VAL 109	0.00	0.00	0.00	0.00	0.00	0.00	0.00		109	H:VAL 109	0.00	0.00	0.00	0.00	0.00	0.00	0.00	0.00	0.00		109	K:VAL 109	0.00	0.00	0.00	0.00	0.00	0.00	0.00
110	E:THR 110	13.93	0.00	2.01	0.00	0.00	0.00	0.00		110	H:THR 110	14.34	0.00	2.68	0.00	0.00	0.00	0.00	0.00	0.00		110	K:THR 110	14.84	0.00	0.00	1.50	0.00	0.00	0.00
111	E:VAL 111	9.16	0.00	0.00	0.00	0.00	0.00	0.00		111	H:VAL 111	9.12	0.00	0.00	0.00	0.00	0.00	0.00	0.00	0.00		111	K:VAL 111	8.70	0.00	0.00	0.00	0.00	0.00	0.00
112	E:GLY 112	1.31	0.00	0.00	0.00	0.00	0.00	0.00		112	H:GLY 112	1.46	0.00	0.00	0.00	0.00	0.00	0.00	0.00	0.00		112	K:GLY 112	1.57	0.00	0.00	0.00	0.00	0.00	0.00
113	E:PHE 113	2.35	0.00	0.00	0.00	0.00	0.00	0.00		113	H:PHE 113	2.52	0.00	0.00	0.00	0.00	0.00	0.00	0.00	0.00		113	K:PHE 113	2.36	0.00	0.00	0.00	0.00	0.00	0.00
114	E:HIS 114	53.30	0.00	0.00	0.00	0.00	0.00	0.00		114	H:HIS 114	54.03	0.00	1.25	0.00	0.00	0.00	0.00	0.00	0.00		114	K:HIS 114	52.55	0.00	0.00	0.00	0.00	0.00	0.00
115	E:ASP 115	26.71	0.00	0.00	0.00	0.00	0.00	0.00		115	H:ASP 115	26.40	0.00	0.00	0.00	0.00	0.00	0.00	0.00	0.00		115	K:ASP 115	26.21	0.00	0.00	0.00	0.00	0.00	0.00
116	E:GLY 116	65.12	0.00	0.00	0.00	0.00	0.00	0.00		116	H:GLY 116	64.47	0.00	0.00	0.00	0.00	0.00	0.00	0.00	0.00		116	K:GLY 116	65.64	0.00	0.00	0.00	0.00	0.00	0.00
117	E:PRO 117	113.68	0.00	0.00	0.00	0.00	0.00	0.00		117	H:PRO 117	113.60	0.00	0.00	0.00	0.00	0.00	0.00	0.00	0.00		117	K:PRO 117	114.36	0.00	0.00	0.00	0.00	0.00	0.00
118	E:ASN 118	64.29	0.00	0.00	0.00	0.00	0.00	0.00		118	H:ASN 118	65.34	0.00	0.00	0.00	0.00	0.00	0.00	0.00	0.00		118	K:ASN 118	64.47	0.00	0.00	0.00	0.00	0.00	0.00
119	E:ARG 119	173.10	0.00	41.31	0.00	0.00	0.00	0.00		119	H:ARG 119	171.92	0.00	52.39	0.00	0.00	0.00	0.00	0.00	0.00		119	K:ARG 119	174.29	0.00	0.00	23.13	0.00	0.00	0.00
120	E:HIS 120	55.90	0.00	0.00	0.00	0.00	0.00	0.00		120	H:HIS 120	56.84	0.00	0.00	0.00	0.00	0.00	0.00	0.00	0.00		120	K:HIS 120	56.90	0.00	0.00	0.00	0.00	0.00	0.00
121	E:THR 121	40.41	0.00	1.84	0.00	0.00	0.00	0.00		121	H:THR 121	40.45	0.00	2.34	0.00	0.00	0.00	0.00	0.00	0.00		121	K:THR 121	40.20	0.00	0.00	0.00	0.00	0.00	0.00
122	E:CYS 122	0.00	0.00	0.00	0.00	0.00	0.00	0.00		122	H:CYS 122	0.00	0.00	0.00	0.00	0.00	0.00	0.00	0.00	0.00		122	K:CYS 122	0.00	0.00	0.00	0.00	0.00	0.00	0.00
123	E:THR 123	15.03	0.00	8.04	0.00	0.00	0.00	0.00		123	H:THR 123	15.66	0.00	6.53	0.00	0.00	0.00	0.00	0.00	0.00		123	K:THR 123	15.95	0.00	0.00	6.69	0.00	0.00	0.00
124	E:VAL 124	22.07	0.00	10.20	0.00	0.00	0.00	0.00		124	H:VAL 124	22.24	0.00	10.69	0.00	0.00	0.00	0.00	0.00	0.00		124	K:VAL 124	22.54	0.00	0.00	9.66	0.00	0.00	0.00
125	E:ALA 125	84.62	0.00	52.98	0.00	0.00	0.00	0.00		125	H:ALA 125	84.55	0.00	53.30	0.00	0.00	0.00	0.00	0.00	0.00		125	K:ALA 125	84.33	0.00	0.00	55.53	0.00	0.00	0.00
126	E:HIS 126	52.10	0.00	0.00	0.00	0.00	0.00	0.00		126	H:HIS 126	52.85	0.00	0.00	0.00	0.00	0.00	0.00	0.00	0.00		126	K:HIS 126	52.36	0.00	0.00	0.00	0.00	0.00	0.00
127	E:LYS 127	139.74	0.00	29.82	0.00	0.00	0.00	0.00		127	H:LYS 127	139.86	0.00	30.56	0.00	0.00	0.00	0.00	0.00	0.00		127	K:LYS 127	140.01	0.00	0.00	37.59	0.00	0.00	0.00
128	E:VAL 128	0.78	0.00	0.00	0.00	0.00	0.00	0.00		128	H:VAL 128	1.10	0.00	0.00	0.00	0.00	0.00	0.00	0.00	0.00		128	K:VAL 128	1.05	0.00	0.00	0.00	0.00	0.00	0.00
129	E:GLU 129	59.91	0.00	0.00	0.00	0.00	0.00	0.00		129	H:GLU 129	60.17	0.00	0.00	0.00	0.00	0.00	0.00	0.00	0.00		129	K:GLU 129	59.82	0.00	0.00	0.00	0.00	0.00	0.00
130	E:PHE 130	7.92	0.00	0.00	0.00	0.00	0.00	0.00		130	H:PHE 130	7.84	0.00	0.00	0.00	0.00	0.00	0.00	0.00	0.00		130	K:PHE 130	8.08	0.00	0.00	0.00	0.00	0.00	0.00
131	E:ARG 131	94.44	25.95	0.00	0.00	0.00	0.00	0.00		131	H:ARG 131	95.14	41.55	0.00	0.00	0.00	0.00	0.00	0.00	0.00		131	K:ARG 131	93.30	42.76	0.00	0.00	0.00	0.00	0.00
132	E:PRO 132	16.54	0.00	0.00	0.00	0.00	0.00	0.00		132	H:PRO 132	14.66	0.00	0.00	0.00	0.00	0.00	0.00	0.00	0.00		132	K:PRO 132	15.17	0.00	0.00	0.00	0.00	0.00	0.00
133	E:VAL 133	41.20	0.00	0.00	0.00	0.00	0.00	0.00		133	H:VAL 133	41.11	0.00	0.00	0.00	0.00	0.00	0.00	0.00	0.00		133	K:VAL 133	41.56	0.00	0.00	0.00	0.00	0.00	0.00
134	E:GLY 134	24.37	0.00	0.00	0.00	0.00	0.00	0.00		134	H:GLY 134	24.30	0.00	0.00	0.00	0.00	0.00	0.00	0.00	0.00		134	K:GLY 134	23.89	0.00	0.00	0.00	0.00	0.00	0.00
135	E:ARG 135	67.95	26.77	0.00	0.00	0.00	0.00	0.00		135	H:ARG 135	67.47	25.92	0.00	0.00	0.00	0.00	0.00	0.00	0.00		135	K:ARG 135	67.80	24.67	0.00	0.00	0.00	0.00	0.00
136	E:GLU 136	1.61	0.00	0.00	0.00	0.00	0.00	0.00		136	H:GLU 136	1.33	0.00	0.00	0.00	0.00	0.00	0.00	0.00	0.00		136	K:GLU 136	1.61	0.00	0.00	0.00	0.00	0.00	0.00
137	E:LYS 137	80.22	0.00	0.00	0.00	0.00	0.00	0.00		137	H:LYS 137	80.25	4.74	0.00	0.00	0.00	0.00	0.00	0.00	0.00		137	K:LYS 137	82.22	4.75	0.00	0.00	0.00	0.00	0.00
138	E:TYR 138	14.77	0.00	0.00	0.00	0.00	0.00	0.00		138	H:TYR 138	14.61	0.00	0.00	0.00	0.00	0.00	0.00	0.00	0.00		138	K:TYR 138	14.58	0.00	0.00	0.00	0.00	0.00	0.00
139	E:ARG 139	192.40	0.00	0.00	38.11	0.00	0.00	0.00		139	H:ARG 139	191.11	0.00	0.00	39.13	0.00	0.00	0.00	0.00	0.00		139	K:ARG 139	191.23	0.00	35.17	0.00	0.00	0.00	0.00
140	E:HIS 140	120.61	0.00	0.00	92.97	0.00	0.00	0.00		140	H:HIS 140	122.33	0.00	0.00	96.31	0.00	0.00	0.00	0.00	0.00		140	K:HIS 140	121.57	0.00	96.60	0.00	0.00	0.00	0.00
141	E:PRO 141	31.40	0.00	0.00	7.22	0.00	0.00	0.00		141	H:PRO 141	33.50	0.00	0.00	9.65	0.00	0.00	0.00	0.00	0.00		141	K:PRO 141	32.34	0.00	10.13	0.00	0.00	0.00	0.00
142	E:PRO 142	29.08	0.00	0.00	12.61	0.00	0.00	0.00		142	H:PRO 142	28.83	0.00	0.00	14.76	0.00	0.00	0.00	0.00	0.00		142	K:PRO 142	28.16	0.00	15.84	0.00	0.00	0.00	0.00
143	E:GLU 143	143.96	0.00	0.00	66.32	38.68	0.00	0.00		143	H:GLU 143	145.87	0.00	0.00	72.31	33.18	0.00	0.00	0.00	0.00		143	K:GLU 143	146.13	0.00	70.61	0.00	43.75	0.00	0.00
144	E:HIS 144	110.72	0.00	0.00	0.00	76.94	0.00	0.00		144	H:HIS 144	108.76	0.00	0.00	0.00	76.60	0.00	0.00	0.00	0.00		144	K:HIS 144	110.09	0.00	0.00	0.00	78.25	0.00	0.00
145	E:GLY 145	33.46	0.00	0.00	0.00	17.00	0.00	0.00		145	H:GLY 145	34.25	0.00	0.00	0.00	21.16	0.00	0.00	0.00	0.00		145	K:GLY 145	32.88	0.00	0.00	0.00	18.51	0.00	0.00
146	E:VAL 146	59.98	0.00	0.00	0.00	1.02	0.00	0.00		146	H:VAL 146	60.86	0.00	0.00	0.00	0.00	0.00	0.00	0.00	0.00		146	K:VAL 146	60.31	0.00	0.00	0.00	0.73	0.00	0.00
147	E:GLU 147	92.28	0.00	0.00	0.00	21.95	0.00	0.00		147	H:GLU 147	92.73	0.00	0.00	0.00	34.56	0.00	0.00	0.00	0.00		147	K:GLU 147	91.43	0.00	0.00	0.00	28.32	0.00	0.00
148	E:LEU 148	34.36	0.00	0.00	0.00	0.00	0.00	0.00		148	H:LEU 148	34.12	0.00	0.00	0.00	0.00	0.00	0.00	0.00	0.00		148	K:LEU 148	34.84	0.00	0.00	0.00	0.00	0.00	0.00
149	E:PRO 149	74.22	37.37	0.00	0.00	0.00	0.00	0.00		149	H:PRO 149	73.92	31.38	0.00	0.00	0.00	0.00	0.00	0.00	0.00		149	K:PRO 149	74.47	29.27	0.00	0.00	0.00	0.00	0.00
150	E:CYS 150	1.34	0.00	0.00	0.00	0.00	0.00	0.00		150	H:CYS 150	1.34	0.00	0.00	0.00	0.00	0.00	0.00	0.00	0.00		150	K:CYS 150	1.18	0.00	0.00	0.00	0.00	0.00	0.00
151	E:ASN 151	57.89	51.84	0.00	0.00	0.00	0.00	0.00		151	H:ASN 151	58.26	53.40	0.00	0.00	0.00	0.00	0.00	0.00	0.00		151	K:ASN 151	57.03	50.20	0.00	0.00	0.00	0.00	0.00
152	E:ARG 152	51.81	0.00	0.00	7.00	0.00	0.00	0.00		152	H:ARG 152	51.53	0.00	0.00	14.56	0.00	0.00	0.00	0.00	0.00		152	K:ARG 152	51.79	0.00	15.29	0.00	0.00	0.00	0.00
153	E:TYR 153	3.25	3.12	0.00	0.00	0.00	0.00	0.00		153	H:TYR 153	3.73	3.61	0.00	0.00	0.00	0.00	0.00	0.00	0.00		153	K:TYR 153	3.13	3.01	0.00	0.00	0.00	0.00	0.00
154	E:THR 154	9.69	0.00	0.00	0.00	0.00	0.00	0.00		154	H:THR 154	10.05	0.00	0.00	0.00	0.00	0.00	0.00	0.00	0.00		154	K:THR 154	10.19	0.00	0.00	0.00	0.00	0.00	0.00
155	E:HIS 155	113.22	0.00	0.00	28.97	0.00	0.00	0.00		155	H:HIS 155	111.16	0.00	0.00	32.75	0.00	0.00	0.00	0.00	0.00		155	K:HIS 155	113.01	0.00	30.02	0.00	0.00	0.00	0.00
156	E:LYS 156	109.79	0.00	0.00	0.00	0.00	0.00	0.00		156	H:LYS 156	110.38	0.00	0.00	0.00	0.00	0.00	0.00	0.00	0.00		156	K:LYS 156	109.08	0.00	0.00	0.00	0.00	0.00	0.00
157	E:ARG 157	17.68	0.00	0.00	0.00	0.00	0.00	0.00		157	H:ARG 157	17.19	0.00	0.00	0.00	0.00	0.00	0.00	0.00	0.00		157	K:ARG 157	17.51	0.00	0.00	0.00	0.00	0.00	0.00
158	E:ALA 158	71.50	0.00	0.00	0.00	0.00	0.00	0.00		158	H:ALA 158	72.31	0.00	0.00	0.00	0.00	0.00	0.00	0.00	0.00		158	K:ALA 158	71.49	0.00	0.00	0.00	0.00	0.00	0.00
159	E:ASP 159	13.19	0.00	0.00	0.00	0.00	0.00	0.00		159	H:ASP 159	13.62	0.00	0.00	0.00	0.00	0.00	0.00	0.00	0.00		159	K:ASP 159	13.64	0.00	0.00	0.00	0.00	0.00	0.00
160	E:GLN 160	153.40	0.00	0.00	0.00	0.00	0.00	0.00		160	H:GLN 160	153.87	0.00	0.00	0.00	0.00	0.00	0.00	0.00	0.00		160	K:GLN 160	152.89	0.00	0.00	0.00	0.00	0.00	0.00
161	E:GLY 161	54.35	0.00	0.00	0.00	0.00	0.00	0.00		161	H:GLY 161	54.69	0.00	0.00	0.00	0.00	0.00	0.00	0.00	0.00		161	K:GLY 161	54.80	0.00	0.00	0.00	0.00	0.00	0.00
162	E:HIS 162	115.36	69.57	0.00	0.00	0.00	0.00	0.00		162	H:HIS 162	115.10	72.61	0.00	0.00	0.00	0.00	0.00	0.00	0.00		162	K:HIS 162	115.68	75.34	0.00	0.00	0.00	0.00	0.00
163	E:TYR 163	123.74	1.35	0.00	0.00	0.00	0.00	0.00		163	H:TYR 163	124.95	0.37	0.00	0.00	0.00	0.00	0.00	0.00	0.00		163	K:TYR 163	124.56	0.31	0.00	0.00	0.00	0.00	0.00
164	E:VAL 164	42.69	19.49	0.00	0.00	0.00	0.00	0.00		164	H:VAL 164	43.29	22.27	0.00	0.00	0.00	0.00	0.00	0.00	0.00		164	K:VAL 164	42.38	24.33	0.00	0.00	0.00	0.00	0.00
165	E:GLU 165	71.93	5.78	0.00	0.00	0.00	0.00	0.00		165	H:GLU 165	70.43	5.94	0.00	0.00	0.00	0.00	0.00	0.00	0.00		165	K:GLU 165	70.76	3.22	0.00	0.00	0.00	0.00	0.00
166	E:MET 166	0.16	0.00	0.00	0.00	0.00	0.00	0.00		166	H:MET 166	0.31	0.00	0.00	0.00	0.00	0.00	0.00	0.00	0.00		166	K:MET 166	0.16	0.00	0.00	0.00	0.00	0.00	0.00
167	E:HIS 167	10.54	1.06	0.00	0.00	0.00	0.00	0.00		167	H:HIS 167	10.90	1.39	0.00	0.00	0.00	0.00	0.00	0.00	0.00		167	K:HIS 167	10.26	1.04	0.00	0.00	0.00	0.00	0.00
168	E:GLN 168	8.86	0.00	0.00	0.00	0.00	0.00	0.00		168	H:GLN 168	9.77	0.00	0.00	0.00	0.00	0.00	0.00	0.00	0.00		168	K:GLN 168	9.40	0.00	0.00	0.00	0.00	0.00	0.00
169	E:PRO 169	6.84	0.00	0.00	0.00	0.00	0.00	0.00		169	H:PRO 169	6.35	0.00	0.00	0.00	0.00	0.00	0.00	0.00	0.00		169	K:PRO 169	6.47	0.00	0.00	0.00	0.00	0.00	0.00
170	E:GLY 170	5.21	0.00	0.00	0.00	0.00	0.00	0.00		170	H:GLY 170	5.30	0.00	0.00	0.00	0.00	0.00	0.00	0.00	0.00		170	K:GLY 170	5.02	0.00	0.00	0.00	0.00	0.00	0.00
171	E:LEU 171	53.73	20.16	0.00	0.00	0.00	0.00	0.00		171	H:LEU 171	54.25	22.38	0.00	0.00	0.00	0.00	0.00	0.00	0.00		171	K:LEU 171	53.17	20.62	0.00	0.00	0.00	0.00	0.00
172	E:VAL 172	38.01	19.76	0.00	0.00	0.00	0.00	0.00		172	H:VAL 172	37.41	23.34	0.00	0.00	0.00	0.00	0.00	0.00	0.00		172	K:VAL 172	37.21	23.31	0.00	0.00	0.00	0.00	0.00
173	E:ALA 173	69.94	69.32	0.00	0.00	0.00	0.00	0.00		173	H:ALA 173	69.74	69.74	0.00	0.00	0.00	0.00	0.00	0.00	0.00		173	K:ALA 173	69.17	69.17	0.00	0.00	0.00	0.00	0.00
174	E:ASP 174	26.90	10.11	0.00	0.00	0.00	0.00	0.00		174	H:ASP 174	26.82	12.27	0.00	0.00	0.00	0.00	0.00	0.00	0.00		174	K:ASP 174	27.25	14.06	0.00	0.00	0.00	0.00	0.00
175	E:HIS 175	98.92	42.50	0.00	0.00	0.00	0.00	0.00		175	H:HIS 175	99.19	45.30	0.00	0.00	0.00	0.00	0.00	0.00	0.00		175	K:HIS 175	99.20	47.34	0.00	0.00	0.00	0.00	0.00
176	E:SER 176	93.77	0.00	0.00	0.00	0.00	0.00	0.00		176	H:SER 176	93.46	0.00	0.00	0.00	0.00	0.00	0.00	0.00	0.00		176	K:SER 176	92.90	0.00	0.00	0.00	0.00	0.00	0.00
177	E:LEU 177	7.64	0.00	0.00	0.00	0.00	0.00	0.00		177	H:LEU 177	7.73	0.00	0.00	0.00	0.00	0.00	0.00	0.00	0.00		177	K:LEU 177	7.59	0.00	0.00	0.00	0.00	0.00	0.00
178	E:LEU 178	6.82	0.00	0.00	0.00	0.00	0.00	0.00		178	H:LEU 178	6.90	0.00	0.00	0.00	0.00	0.00	0.00	0.00	0.00		178	K:LEU 178	7.31	0.00	0.00	0.00	0.00	0.00	0.00
179	E:SER 179	55.73	0.00	0.00	0.00	0.00	0.00	0.00		179	H:SER 179	55.60	0.00	0.00	0.00	0.00	0.00	0.00	0.00	0.00		179	K:SER 179	56.28	0.00	0.00	0.00	0.00	0.00	0.00
180	E:ILE 180	94.00	0.00	0.00	0.00	0.00	0.00	0.00		180	H:ILE 180	94.31	0.00	0.00	0.00	0.00	0.00	0.00	0.00	0.00		180	K:ILE 180	93.15	0.00	0.00	0.00	0.00	0.00	0.00
181	E:HIS 181	110.13	0.00	0.00	0.00	0.00	0.00	0.00		181	H:HIS 181	110.27	0.00	0.00	0.00	0.00	0.00	0.00	0.00	0.00		181	K:HIS 181	109.56	0.00	0.00	0.00	0.00	0.00	0.00
182	E:SER 182	115.70	0.00	0.00	0.00	0.00	0.00	0.00		182	H:SER 182	118.26	0.00	0.00	0.00	0.00	0.00	0.00	0.00	0.00		182	K:SER 182	115.84	0.00	0.00	0.00	0.00	0.00	0.00
183	E:ALA 183	68.74	0.00	0.00	0.00	0.00	0.00	0.00		183	H:ALA 183	68.40	0.00	0.00	0.00	0.00	0.00	0.00	0.00	0.00		183	K:ALA 183	68.82	0.00	0.00	0.00	0.00	0.00	0.00
184	E:LYS 184	53.55	0.00	0.00	0.00	0.00	0.00	0.00		184	H:LYS 184	53.75	0.00	0.00	0.00	0.00	0.00	0.00	0.00	0.00		184	K:LYS 184	53.86	0.00	0.00	0.00	0.00	0.00	0.00
185	E:VAL 185	0.00	0.00	0.00	0.00	0.00	0.00	0.00		185	H:VAL 185	0.00	0.00	0.00	0.00	0.00	0.00	0.00	0.00	0.00		185	K:VAL 185	0.00	0.00	0.00	0.00	0.00	0.00	0.00
186	E:LYS 186	49.31	0.00	0.00	0.00	0.00	0.00	0.00		186	H:LYS 186	50.25	0.00	0.00	0.00	0.00	0.00	0.00	0.00	0.00		186	K:LYS 186	49.18	0.00	0.00	0.00	0.00	0.00	0.00
187	E:ILE 187	0.00	0.00	0.00	0.00	0.00	0.00	0.00		187	H:ILE 187	0.00	0.00	0.00	0.00	0.00	0.00	0.00	0.00	0.00		187	K:ILE 187	0.00	0.00	0.00	0.00	0.00	0.00	0.00
188	E:THR 188	54.69	0.00	0.00	0.00	0.00	0.00	0.00		188	H:THR 188	53.77	0.00	0.00	0.00	0.00	0.00	0.00	0.00	0.00		188	K:THR 188	53.92	0.00	0.00	0.00	0.00	0.00	0.00
189	E:VAL 189	27.07	0.00	0.00	0.00	0.00	0.00	0.00		189	H:VAL 189	27.38	0.00	0.00	0.00	0.00	0.00	0.00	0.00	0.00		189	K:VAL 189	27.49	0.00	0.00	0.00	0.00	0.00	0.00
190	E:PRO 190	40.57	0.00	0.00	0.00	0.00	0.00	0.00		190	H:PRO 190	39.40	0.00	0.00	0.00	0.00	0.00	0.00	0.00	0.00		190	K:PRO 190	39.55	0.00	0.00	0.00	0.00	0.00	0.00
191	E:SER 191	110.55	0.00	0.00	0.00	0.00	0.00	0.00		191	H:SER 191	112.42	0.00	0.00	0.00	0.00	0.00	0.00	0.00	0.00		191	K:SER 191	109.93	0.00	0.00	0.00	0.00	0.00	0.00
192	E:GLY 192	57.48	0.00	0.00	0.00	0.00	0.00	0.00		192	H:GLY 192	57.73	0.00	0.00	0.00	0.00	0.00	0.00	0.00	0.00		192	K:GLY 192	57.31	0.00	0.00	0.00	0.00	0.00	0.00
193	E:ALA 193	18.85	0.00	0.00	0.00	0.00	0.00	0.00		193	H:ALA 193	18.57	0.00	0.00	0.00	0.00	0.00	0.00	0.00	0.00		193	K:ALA 193	18.92	0.00	0.00	0.00	0.00	0.00	0.00
194	E:GLN 194	59.35	0.00	0.00	0.00	0.00	0.00	0.00		194	H:GLN 194	61.98	0.00	0.00	0.00	0.00	0.00	0.00	0.00	0.00		194	K:GLN 194	61.14	0.00	0.00	0.00	0.00	0.00	0.00
195	E:VAL 195	0.00	0.00	0.00	0.00	0.00	0.00	0.00		195	H:VAL 195	0.00	0.00	0.00	0.00	0.00	0.00	0.00	0.00	0.00		195	K:VAL 195	0.00	0.00	0.00	0.00	0.00	0.00	0.00
196	E:LYS 196	47.37	0.00	0.00	0.00	0.00	0.00	0.00		196	H:LYS 196	48.35	0.00	0.00	0.00	0.00	0.00	0.00	0.00	0.00		196	K:LYS 196	47.51	0.00	0.00	0.00	0.00	0.00	0.00
197	E:TYR 197	0.00	0.00	0.00	0.00	0.00	0.00	0.00		197	H:TYR 197	0.00	0.00	0.00	0.00	0.00	0.00	0.00	0.00	0.00		197	K:TYR 197	0.00	0.00	0.00	0.00	0.00	0.00	0.00
198	E:TYR 198	65.10	14.21	0.00	0.00	0.00	0.00	0.00		198	H:TYR 198	65.32	11.13	0.00	0.00	0.00	0.00	0.00	0.00	0.00		198	K:TYR 198	65.28	11.25	0.00	0.00	0.00	0.00	0.00
199	E:CYS 199	4.59	4.42	0.00	0.00	0.00	0.00	0.00		199	H:CYS 199	4.34	4.34	0.00	0.00	0.00	0.00	0.00	0.00	0.00		199	K:CYS 199	4.66	4.66	0.00	0.00	0.00	0.00	0.00
200	E:LYS 200	167.03	26.55	0.00	0.00	0.00	0.00	0.00		200	H:LYS 200	166.59	24.51	0.00	0.00	0.00	0.00	0.00	0.00	0.00		200	K:LYS 200	166.48	29.13	0.00	0.00	0.00	0.00	0.00
201	E:CYS 201	29.50	0.00	0.00	0.00	0.00	0.00	0.00		201	H:CYS 201	29.84	0.00	0.00	0.00	0.00	0.00	0.00	0.00	0.00		201	K:CYS 201	29.33	0.00	0.00	0.00	0.00	0.00	0.00
202	E:PRO 202	101.48	0.00	0.00	0.00	0.00	0.00	0.00		202	H:PRO 202	100.19	0.00	0.00	0.00	0.00	0.00	0.00	0.00	0.00		202	K:PRO 202	100.32	0.00	0.00	0.00	0.00	0.00	0.00
203	E:ASP 203	24.27	0.00	0.00	0.00	0.00	0.00	0.00		203	H:ASP 203	24.27	0.00	0.00	0.00	0.00	0.00	0.00	0.00	0.00		203	K:ASP 203	24.32	0.00	0.00	0.00	0.00	0.00	0.00
204	E:VAL 204	66.06	0.00	0.00	0.00	0.00	0.00	0.00		204	H:VAL 204	65.12	0.00	0.00	0.00	0.00	0.00	0.00	0.00	0.00		204	K:VAL 204	64.84	0.00	0.00	0.00	0.00	0.00	0.00
205	E:ARG 205	173.29	0.00	0.00	0.00	0.00	0.00	0.00		205	H:ARG 205	172.93	0.00	0.00	0.00	0.00	0.00	0.00	0.00	0.00		205	K:ARG 205	172.41	0.00	0.00	0.00	0.00	0.00	0.00
206	E:GLU 206	93.41	0.00	0.00	0.00	0.00	0.00	0.00		206	H:GLU 206	91.28	0.00	0.00	0.00	0.00	0.00	0.00	0.00	0.00		206	K:GLU 206	92.50	0.00	0.00	0.00	0.00	0.00	0.00
207	E:GLY 207	2.21	0.00	0.00	0.00	0.00	0.00	0.00		207	H:GLY 207	1.74	0.00	0.00	0.00	0.00	0.00	0.00	0.00	0.00		207	K:GLY 207	1.89	0.00	0.00	0.00	0.00	0.00	0.00
208	E:ILE 208	116.64	0.00	0.00	0.00	0.00	0.00	0.00		208	H:ILE 208	118.13	0.00	0.00	0.00	0.00	0.00	0.00	0.00	0.00		208	K:ILE 208	117.11	0.00	0.00	0.00	0.00	0.00	0.00
209	E:THR 209	45.15	0.00	0.00	0.00	0.00	0.00	0.00		209	H:THR 209	44.46	0.00	0.00	0.00	0.00	0.00	0.00	0.00	0.00		209	K:THR 209	44.50	0.00	0.00	0.00	0.00	0.00	0.00
210	E:SER 210	75.65	0.00	0.00	0.00	0.00	0.00	0.00		210	H:SER 210	76.18	0.00	0.00	0.00	0.00	0.00	0.00	0.00	0.00		210	K:SER 210	75.61	0.00	0.00	0.00	0.00	0.00	0.00
211	E:SER 211	47.06	0.00	0.00	0.00	0.00	0.00	0.00		211	H:SER 211	46.80	0.00	0.00	0.00	0.00	0.00	0.00	0.00	0.00		211	K:SER 211	46.49	0.00	0.00	0.00	0.00	0.00	0.00
212	E:ASP 212	27.86	0.00	0.00	0.00	0.00	0.00	0.00		212	H:ASP 212	27.89	0.00	0.00	0.00	0.00	0.00	0.00	0.00	0.00		212	K:ASP 212	28.00	0.00	0.00	0.00	0.00	0.00	0.00
213	E:HIS 213	91.13	0.00	0.00	0.00	0.00	0.00	0.00		213	H:HIS 213	89.61	0.00	0.00	0.00	0.00	0.00	0.00	0.00	0.00		213	K:HIS 213	88.54	0.00	0.00	0.00	0.00	0.00	0.00
214	E:THR 214	0.34	0.00	0.00	0.00	0.00	0.00	0.00		214	H:THR 214	0.34	0.00	0.00	0.00	0.00	0.00	0.00	0.00	0.00		214	K:THR 214	0.00	0.00	0.00	0.00	0.00	0.00	0.00
215	E:THR 215	79.37	0.00	0.00	0.00	0.00	0.00	0.00		215	H:THR 215	80.21	0.00	0.00	0.00	0.00	0.00	0.00	0.00	0.00		215	K:THR 215	81.15	0.00	0.00	0.00	0.00	0.00	0.00
216	E:THR 216	54.99	0.00	0.00	0.00	0.00	0.00	0.00		216	H:THR 216	54.42	0.00	0.00	0.00	0.00	0.00	0.00	0.00	0.00		216	K:THR 216	55.67	0.00	0.00	0.00	0.00	0.00	0.00
217	E:CYS 217	1.67	0.00	0.00	0.00	0.00	0.00	0.00		217	H:CYS 217	1.84	0.00	0.00	0.00	0.00	0.00	0.00	0.00	0.00		217	K:CYS 217	1.84	0.00	0.00	0.00	0.00	0.00	0.00
218	E:THR 218	66.50	0.00	0.00	0.00	0.00	0.00	0.00		218	H:THR 218	67.00	0.00	0.00	0.00	0.00	0.00	0.00	0.00	0.00		218	K:THR 218	67.94	0.00	0.00	0.00	0.00	0.00	0.00
219	E:ASP 219	50.82	0.00	0.00	0.00	0.00	0.00	0.00		219	H:ASP 219	49.82	0.00	0.00	0.00	0.00	0.00	0.00	0.00	0.00		219	K:ASP 219	51.33	0.00	0.00	0.00	0.00	0.00	0.00
220	E:VAL 220	45.46	0.00	0.00	0.00	0.00	0.00	0.00		220	H:VAL 220	45.75	0.00	0.00	0.00	0.00	0.00	0.00	0.00	0.00		220	K:VAL 220	45.13	0.00	0.00	0.00	0.00	0.00	0.00
221	E:LYS 221	164.76	0.00	0.00	0.00	0.00	0.00	0.00		221	H:LYS 221	164.61	1.35	0.00	0.00	0.00	0.00	0.00	0.00	0.00		221	K:LYS 221	165.43	0.98	0.00	0.00	0.00	0.00	0.00
222	E:GLN 222	59.84	9.65	0.00	0.00	0.00	0.00	0.00		222	H:GLN 222	61.25	11.60	0.00	0.00	0.00	0.00	0.00	0.00	0.00		222	K:GLN 222	61.39	12.68	0.00	0.00	0.00	0.00	0.00
223	E:CYS 223	18.05	9.79	0.00	0.00	0.00	0.00	0.00		223	H:CYS 223	17.50	13.67	0.00	0.00	0.00	0.00	0.00	0.00	0.00		223	K:CYS 223	18.21	13.29	0.00	0.00	0.00	0.00	0.00
224	E:ARG 224	52.91	31.84	0.00	0.00	0.00	0.00	0.00		224	H:ARG 224	52.18	30.65	0.00	0.00	0.00	0.00	0.00	0.00	0.00		224	K:ARG 224	51.81	29.60	0.00	0.00	0.00	0.00	0.00
225	E:ALA 225	1.78	0.25	0.00	0.00	0.00	0.00	0.00		225	H:ALA 225	1.88	1.88	0.00	0.00	0.00	0.00	0.00	0.00	0.00		225	K:ALA 225	1.65	1.21	0.00	0.00	0.00	0.00	0.00
226	E:TYR 226	61.56	55.35	0.00	0.00	0.00	0.00	0.00		226	H:TYR 226	60.43	54.96	0.00	0.00	0.00	0.00	0.00	0.00	0.00		226	K:TYR 226	60.34	54.09	0.00	0.00	0.00	0.00	0.00
227	E:LEU 227	4.69	0.00	0.00	0.00	0.00	0.00	0.00		227	H:LEU 227	4.31	0.00	0.00	0.00	0.00	0.00	0.00	0.00	0.00		227	K:LEU 227	4.52	0.34	0.00	0.00	0.00	0.00	0.00
228	E:ILE 228	42.43	0.00	0.00	0.00	0.00	0.00	0.00		228	H:ILE 228	41.85	0.00	0.00	0.00	0.00	0.00	0.00	0.00	0.00		228	K:ILE 228	41.56	0.00	0.00	0.00	0.00	0.00	0.00
229	E:ASP 229	32.73	0.00	0.00	0.00	0.00	0.00	0.00		229	H:ASP 229	32.71	0.00	0.00	0.00	0.00	0.00	0.00	0.00	0.00		229	K:ASP 229	33.67	0.00	0.00	0.00	0.00	0.00	0.00
230	E:ASN 230	57.98	0.00	0.00	0.00	0.00	0.00	0.00		230	H:ASN 230	57.53	0.00	0.00	0.00	0.00	0.00	0.00	0.00	0.00		230	K:ASN 230	57.46	0.00	0.00	0.00	0.00	0.00	0.00
231	E:LYS 231	146.23	0.00	0.00	0.00	0.00	0.00	0.00		231	H:LYS 231	148.09	0.00	0.00	0.00	0.00	0.00	0.00	0.00	0.00		231	K:LYS 231	147.23	0.00	0.00	0.00	0.00	0.00	0.00
232	E:LYS 232	31.41	0.00	0.00	0.00	0.00	0.00	0.00		232	H:LYS 232	32.42	0.00	0.00	0.00	0.00	0.00	0.00	0.00	0.00		232	K:LYS 232	32.61	0.00	0.00	0.00	0.00	0.00	0.00
233	E:TRP 233	59.36	0.00	0.00	0.00	0.00	0.00	0.00		233	H:TRP 233	59.42	0.00	0.00	0.00	0.00	0.00	0.00	0.00	0.00		233	K:TRP 233	58.79	0.00	0.00	0.00	0.00	0.00	0.00
234	E:VAL 234	0.00	0.00	0.00	0.00	0.00	0.00	0.00		234	H:VAL 234	0.00	0.00	0.00	0.00	0.00	0.00	0.00	0.00	0.00		234	K:VAL 234	0.00	0.00	0.00	0.00	0.00	0.00	0.00
235	E:TYR 235	25.12	9.60	0.00	0.00	0.00	0.00	0.00		235	H:TYR 235	24.59	10.99	0.00	0.00	0.00	0.00	0.00	0.00	0.00		235	K:TYR 235	24.65	8.95	0.00	0.00	0.00	0.00	0.00
236	E:ASN 236	42.18	28.70	0.00	0.00	0.00	0.00	0.00		236	H:ASN 236	41.46	30.18	0.00	0.00	0.00	0.00	0.00	0.00	0.00		236	K:ASN 236	40.18	25.43	0.00	0.00	0.00	0.00	0.00
237	E:SER 237	10.21	7.52	0.00	0.00	0.00	0.00	0.00		237	H:SER 237	10.65	8.01	0.00	0.00	0.00	0.00	0.00	0.00	0.00		237	K:SER 237	10.41	7.52	0.00	0.00	0.00	0.00	0.00
238	E:GLY 238	74.55	68.31	0.00	0.00	0.00	0.00	0.00		238	H:GLY 238	73.97	71.08	0.00	0.00	0.00	0.00	0.00	0.00	0.00		238	K:GLY 238	73.85	68.61	0.00	0.00	0.00	0.00	0.00
239	E:ARG 239	57.76	39.56	3.50	0.00	0.00	0.00	0.00		239	H:ARG 239	57.99	42.48	1.04	0.00	0.00	0.00	0.00	0.00	0.00		239	K:ARG 239	58.05	39.96	0.00	0.00	0.00	0.00	0.00
240	E:LEU 240	25.33	25.33	0.00	0.00	0.00	0.00	0.00		240	H:LEU 240	25.85	25.69	0.00	0.00	0.00	0.00	0.00	0.00	0.00		240	K:LEU 240	25.71	25.71	0.00	0.00	0.00	0.00	0.00
241	E:PRO 241	67.43	62.07	0.00	0.00	0.00	0.00	0.00		241	H:PRO 241	66.29	62.94	0.00	0.00	0.00	0.00	0.00	0.00	0.00		241	K:PRO 241	66.48	62.13	0.00	0.00	0.00	0.00	0.00
242	E:ARG 242	166.29	121.22	0.00	0.00	0.00	0.00	0.00		242	H:ARG 242	165.75	121.99	0.00	0.00	0.00	0.00	0.00	0.00	0.00		242	K:ARG 242	166.20	116.28	0.00	0.00	0.00	0.00	0.00
243	E:GLY 243	5.86	0.00	0.00	0.00	0.00	0.00	0.00		243	H:GLY 243	5.74	0.00	0.00	0.00	0.00	0.00	0.00	0.00	0.00		243	K:GLY 243	5.37	0.00	0.00	0.00	0.00	0.00	0.00
244	E:GLU 244	145.11	12.30	0.00	0.00	0.00	0.00	0.00		244	H:GLU 244	146.31	13.11	0.00	0.00	0.00	0.00	0.00	0.00	0.00		244	K:GLU 244	144.17	6.78	0.00	0.00	0.00	0.00	0.00
245	E:GLY 245	68.00	0.00	0.00	0.00	0.00	0.00	0.00		245	H:GLY 245	67.34	0.00	0.00	0.00	0.00	0.00	0.00	0.00	0.00		245	K:GLY 245	68.65	0.00	0.00	0.00	0.00	0.00	0.00
246	E:ASP 246	78.32	0.00	0.00	0.00	0.00	0.00	0.00		246	H:ASP 246	77.85	0.00	0.00	0.00	0.00	0.00	0.00	0.00	0.00		246	K:ASP 246	78.38	0.00	0.00	0.00	0.00	0.00	0.00
247	E:THR 247	100.35	0.00	0.00	0.00	0.00	0.00	0.00		247	H:THR 247	100.89	0.00	0.00	0.00	0.00	0.00	0.00	0.00	0.00		247	K:THR 247	101.42	0.00	0.00	0.00	0.00	0.00	0.00
248	E:PHE 248	74.14	0.00	0.00	0.00	0.00	0.00	0.00		248	H:PHE 248	74.63	0.00	0.00	0.00	0.00	0.00	0.00	0.00	0.00		248	K:PHE 248	73.39	0.00	0.00	0.00	0.00	0.00	0.00
249	E:LYS 249	161.15	0.00	0.00	0.00	0.00	0.00	0.00		249	H:LYS 249	160.87	0.00	0.00	0.00	0.00	0.00	0.00	0.00	0.00		249	K:LYS 249	160.24	0.00	0.00	0.00	0.00	0.00	0.00
250	E:GLY 250	12.23	0.00	0.00	0.00	0.00	0.00	0.00		250	H:GLY 250	11.91	0.00	0.00	0.00	0.00	0.00	0.00	0.00	0.00		250	K:GLY 250	11.46	0.00	0.00	0.00	0.00	0.00	0.00
251	E:LYS 251	112.22	0.00	0.00	0.00	0.00	0.00	0.00		251	H:LYS 251	112.64	0.00	0.00	0.00	0.00	0.00	0.00	0.00	0.00		251	K:LYS 251	111.77	0.00	0.00	0.00	0.00	0.00	0.00
252	E:LEU 252	4.17	0.00	0.00	0.00	0.00	0.00	0.00		252	H:LEU 252	4.86	0.00	0.00	0.00	0.00	0.00	0.00	0.00	0.00		252	K:LEU 252	4.53	0.00	0.00	0.00	0.00	0.00	0.00
253	E:HIS 253	13.27	0.00	0.00	0.00	0.00	0.00	0.00		253	H:HIS 253	13.58	0.00	0.00	0.00	0.00	0.00	0.00	0.00	0.00		253	K:HIS 253	13.85	0.00	0.00	0.00	0.00	0.00	0.00
254	E:VAL 254	15.39	13.21	0.00	0.00	0.00	0.00	0.00		254	H:VAL 254	16.24	14.40	0.00	0.00	0.00	0.00	0.00	0.00	0.00		254	K:VAL 254	15.57	13.57	0.00	0.00	0.00	0.00	0.00
255	E:PRO 255	0.00	0.00	0.00	0.00	0.00	0.00	0.00		255	H:PRO 255	0.00	0.00	0.00	0.00	0.00	0.00	0.00	0.00	0.00		255	K:PRO 255	0.00	0.00	0.00	0.00	0.00	0.00	0.00
256	E:PHE 256	0.78	0.00	0.00	0.00	0.00	0.00	0.00		256	H:PHE 256	0.78	0.00	0.00	0.00	0.00	0.00	0.00	0.00	0.00		256	K:PHE 256	0.47	0.00	0.00	0.00	0.00	0.00	0.00
257	E:VAL 257	24.36	1.42	0.00	0.00	0.00	0.00	0.00		257	H:VAL 257	24.44	0.50	0.00	0.00	0.00	0.00	0.00	0.00	0.00		257	K:VAL 257	24.43	1.32	0.00	0.00	0.00	0.00	0.00
258	E:PRO 258	61.86	58.58	0.00	0.00	0.00	0.00	0.00		258	H:PRO 258	62.66	61.06	0.00	0.00	0.00	0.00	0.00	0.00	0.00		258	K:PRO 258	61.91	61.46	0.00	0.00	0.00	0.00	0.00
259	E:VAL 259	49.91	6.03	0.00	0.00	0.00	0.00	0.00		259	H:VAL 259	50.74	6.90	0.00	0.00	0.00	0.00	0.00	0.00	0.00		259	K:VAL 259	49.48	6.61	0.00	0.00	0.00	0.00	0.00
260	E:LYS 260	130.48	35.96	0.00	0.00	0.00	0.00	0.00		260	H:LYS 260	129.11	36.65	0.00	0.00	0.00	0.00	0.00	0.00	0.00		260	K:LYS 260	130.83	35.89	0.00	0.00	0.00	0.00	0.00
261	E:ALA 261	26.77	0.00	0.00	0.00	0.00	0.00	0.00		261	H:ALA 261	26.86	0.00	0.00	0.00	0.00	0.00	0.00	0.00	0.00		261	K:ALA 261	27.01	0.00	0.00	0.00	0.00	0.00	0.00
262	E:LYS 262	128.41	0.00	0.00	0.00	0.00	0.00	0.00		262	H:LYS 262	126.85	0.00	0.00	0.00	0.00	0.00	0.00	0.00	0.00		262	K:LYS 262	127.44	0.00	0.00	0.00	0.00	0.00	0.00
263	E:CYS 263	17.24	0.00	0.00	0.00	0.00	0.00	0.00		263	H:CYS 263	17.64	0.00	0.00	0.00	0.00	0.00	0.00	0.00	0.00		263	K:CYS 263	17.32	0.00	0.00	0.00	0.00	0.00	0.00
264	E:ILE 264	98.50	0.00	0.00	27.45	26.09	0.00	0.00		264	H:ILE 264	99.19	0.00	0.00	38.56	18.41	0.00	0.00	0.00	0.00		264	K:ILE 264	99.71	0.00	38.38	0.00	26.11	0.00	0.00
265	E:ALA 265	3.52	0.00	0.00	0.00	0.00	0.00	0.00		265	H:ALA 265	3.18	0.00	0.00	0.00	0.00	0.00	0.00	0.00	0.00		265	K:ALA 265	2.51	0.00	0.00	0.00	0.00	0.00	0.00
266	E:THR 266	0.00	0.00	0.00	0.00	0.00	0.00	0.00		266	H:THR 266	0.00	0.00	0.00	0.00	0.00	0.00	0.00	0.00	0.00		266	K:THR 266	0.00	0.00	0.00	0.00	0.00	0.00	0.00
267	E:LEU 267	42.07	0.00	0.00	0.00	33.82	0.00	0.00		267	H:LEU 267	41.68	0.00	0.00	0.00	32.64	0.00	0.00	0.00	0.00		267	K:LEU 267	41.44	0.00	0.00	0.00	31.96	0.00	0.00
268	E:ALA 268	1.01	0.00	0.00	0.00	0.00	0.00	0.00		268	H:ALA 268	1.34	0.00	0.00	0.00	0.00	0.00	0.00	0.00	0.00		268	K:ALA 268	1.34	0.00	0.00	0.00	0.00	0.00	0.00
269	E:PRO 269	42.40	0.00	0.00	0.00	39.64	0.00	0.00		269	H:PRO 269	43.28	0.00	0.00	0.00	38.50	0.00	0.00	0.00	0.00		269	K:PRO 269	42.20	0.00	0.00	0.00	37.73	0.00	0.00
270	E:GLU 270	93.97	0.00	0.00	0.00	63.18	0.00	0.00		270	H:GLU 270	94.08	0.00	0.00	0.00	60.60	0.00	0.00	0.00	0.00		270	K:GLU 270	95.51	0.00	0.00	0.00	57.89	0.00	0.00
271	E:PRO 271	16.01	0.00	0.00	0.00	4.77	0.00	0.00		271	H:PRO 271	16.24	0.00	0.00	0.00	5.40	0.00	0.00	0.00	0.00		271	K:PRO 271	16.67	0.00	0.00	0.00	5.41	0.00	0.00
272	E:LEU 272	102.39	0.00	0.00	0.00	79.00	0.00	0.00		272	H:LEU 272	103.64	0.00	0.00	0.00	66.51	0.00	0.00	0.00	0.00		272	K:LEU 272	102.85	0.00	0.00	0.00	72.93	0.00	0.00
273	E:VAL 273	95.13	35.29	0.00	0.00	0.00	0.00	0.00		273	H:VAL 273	94.27	30.11	0.00	0.00	0.00	0.00	0.00	0.00	0.00		273	K:VAL 273	95.07	30.96	0.00	0.00	0.00	0.00	0.00
274	E:GLU 274	87.12	0.17	0.00	0.00	22.30	0.00	0.00		274	H:GLU 274	86.76	0.00	0.00	0.00	7.50	0.00	0.00	0.00	0.00		274	K:GLU 274	87.23	0.00	0.00	0.00	15.22	0.00	0.00
275	E:HIS 275	117.79	77.20	0.00	0.00	0.00	0.00	0.00		275	H:HIS 275	118.18	63.91	0.00	0.00	0.00	0.00	0.00	0.00	0.00		275	K:HIS 275	116.59	48.19	0.00	0.00	0.00	0.00	0.00
276	E:LYS 276	97.97	1.47	0.00	0.00	0.00	0.00	0.00		276	H:LYS 276	99.32	0.00	0.00	0.00	0.00	0.00	0.00	0.00	0.00		276	K:LYS 276	98.81	0.00	0.00	0.00	0.00	0.00	0.00
277	E:HIS 277	44.12	0.00	0.00	0.00	0.00	0.00	0.00		277	H:HIS 277	43.61	0.00	0.00	0.00	0.00	0.00	0.00	0.00	0.00		277	K:HIS 277	44.59	0.00	0.00	0.00	0.00	0.00	0.00
278	E:ARG 278	52.40	0.88	0.00	0.00	0.00	0.00	0.00		278	H:ARG 278	51.69	0.00	0.00	0.00	0.00	0.00	0.00	0.00	0.00		278	K:ARG 278	52.02	0.00	0.00	0.00	0.00	0.00	0.00
279	E:THR 279	37.32	0.73	0.00	0.00	0.00	0.00	0.00		279	H:THR 279	37.30	0.00	0.00	0.00	0.00	0.00	0.00	0.00	0.00		279	K:THR 279	37.44	0.00	0.00	0.00	0.00	0.00	0.00
280	E:LEU 280	19.55	10.06	0.00	0.00	0.00	0.00	0.00		280	H:LEU 280	19.05	8.87	0.00	0.00	0.00	0.00	0.00	0.00	0.00		280	K:LEU 280	18.62	6.69	0.00	0.00	0.00	0.00	0.00
281	E:ILE 281	43.18	0.00	0.00	0.00	0.00	0.00	15.40		281	H:ILE 281	42.84	0.00	0.00	0.00	0.00	0.00	0.00	15.08	0.00		281	K:ILE 281	42.85	0.00	0.00	0.00	0.00	0.00	16.07
282	E:LEU 282	1.34	0.00	0.00	0.00	0.00	0.00	0.00		282	H:LEU 282	1.00	0.00	0.00	0.00	0.00	0.00	0.00	0.00	0.00		282	K:LEU 282	1.01	0.00	0.00	0.00	0.00	0.00	0.00
283	E:HIS 283	94.10	0.00	0.00	0.00	64.55	0.00	0.00		283	H:HIS 283	94.68	0.00	0.00	0.00	57.86	0.00	0.00	0.00	0.00		283	K:HIS 283	94.67	0.00	0.00	0.00	59.41	0.00	0.00
284	E:LEU 284	0.17	0.00	0.00	0.00	0.00	0.00	0.00		284	H:LEU 284	0.17	0.00	0.00	0.00	0.00	0.00	0.00	0.00	0.00		284	K:LEU 284	0.16	0.00	0.00	0.00	0.00	0.00	0.00
285	E:HIS 285	106.19	0.00	0.00	0.00	101.64	0.00	0.00		285	H:HIS 285	107.20	0.00	0.00	0.00	101.11	0.00	0.00	0.00	0.00		285	K:HIS 285	105.03	0.00	0.00	0.00	99.58	0.00	0.00
286	E:PRO 286	10.31	0.00	0.00	0.00	2.57	0.00	0.00		286	H:PRO 286	10.43	0.00	0.00	0.00	2.95	0.00	0.00	0.00	0.00		286	K:PRO 286	9.94	0.00	0.00	0.00	1.96	0.00	0.00
287	E:ASP 287	88.00	0.00	0.00	4.79	28.66	0.00	0.00		287	H:ASP 287	87.32	0.00	0.00	2.45	21.44	0.00	0.00	0.00	0.00		287	K:ASP 287	87.28	0.00	8.72	0.00	23.48	0.00	0.00
288	E:HIS 288	70.02	0.00	0.00	25.16	0.00	0.00	0.00		288	H:HIS 288	70.13	0.00	0.00	20.73	0.00	0.00	0.00	0.00	0.00		288	K:HIS 288	69.67	0.00	29.64	0.00	0.00	0.00	0.00
289	E:PRO 289	42.36	0.00	0.00	0.00	0.00	0.00	0.00		289	H:PRO 289	40.99	0.00	0.00	0.00	0.00	0.00	0.00	0.00	0.00		289	K:PRO 289	41.35	0.00	0.00	0.00	0.00	0.00	0.00
290	E:THR 290	0.48	0.00	0.00	0.00	0.00	0.00	0.00		290	H:THR 290	0.37	0.00	0.00	0.00	0.00	0.00	0.00	0.00	0.00		290	K:THR 290	0.36	0.00	0.00	0.00	0.00	0.00	0.00
291	E:LEU 291	39.03	19.44	0.00	0.00	0.00	0.00	0.00		291	H:LEU 291	39.15	19.43	0.00	0.00	0.00	0.00	0.00	0.00	0.00		291	K:LEU 291	39.84	16.06	0.00	0.00	0.00	0.00	0.00
292	E:LEU 292	2.77	0.00	0.00	0.00	0.00	0.00	0.00		292	H:LEU 292	3.05	0.00	0.00	0.00	0.00	0.00	0.00	0.00	0.00		292	K:LEU 292	2.47	0.00	0.00	0.00	0.00	0.00	0.00
293	E:THR 293	28.26	27.92	0.00	0.00	0.00	0.00	0.00		293	H:THR 293	28.72	27.88	0.00	0.00	0.00	0.00	0.00	0.00	0.00		293	K:THR 293	28.29	26.28	0.00	0.00	0.00	0.00	0.00
294	E:THR 294	4.13	1.63	0.00	0.00	0.00	0.00	0.00		294	H:THR 294	3.60	1.10	0.00	0.00	0.00	0.00	0.00	0.00	0.00		294	K:THR 294	4.29	1.42	0.00	0.00	0.00	0.00	0.00
295	E:ARG 295	125.08	124.43	0.00	0.00	0.00	0.00	0.00		295	H:ARG 295	124.64	124.14	0.00	0.00	0.00	0.00	0.00	0.00	0.00		295	K:ARG 295	124.95	123.06	0.00	0.00	0.00	0.00	0.00
296	E:SER 296	16.30	0.98	0.00	0.00	0.00	0.00	0.00		296	H:SER 296	16.18	0.98	0.00	0.00	0.00	0.00	0.00	0.00	0.00		296	K:SER 296	16.44	0.74	0.00	0.00	0.00	0.00	0.00
297	E:LEU 297	67.93	48.60	0.00	0.00	0.00	0.00	0.00		297	H:LEU 297	67.98	46.73	0.00	0.00	0.00	0.00	0.00	0.00	0.00		297	K:LEU 297	68.68	44.26	0.00	0.00	0.00	0.00	0.00
298	E:GLY 298	21.89	7.28	0.00	0.00	0.00	0.00	0.00		298	H:GLY 298	22.13	7.01	0.00	0.00	0.00	0.00	0.00	0.00	0.00		298	K:GLY 298	22.16	7.37	0.00	0.00	0.00	0.00	0.00
299	E:SER 299	131.86	65.33	0.00	0.00	0.00	0.00	0.00		299	H:SER 299	131.71	67.49	0.00	0.00	0.00	0.00	0.00	0.00	0.00		299	K:SER 299	132.45	63.72	0.00	0.00	0.00	0.00	0.00
300	E:ASP 300	109.66	0.00	0.00	0.00	0.00	0.00	0.00		300	H:ASP 300	109.14	0.00	0.00	0.00	0.00	0.00	0.00	0.00	0.00		300	K:ASP 300	108.77	0.00	0.00	0.00	0.00	0.00	0.00
301	E:ALA 301	47.41	33.70	0.00	0.00	0.00	0.00	0.00		301	H:ALA 301	47.08	34.17	0.00	0.00	0.00	0.00	0.00	0.00	0.00		301	K:ALA 301	46.98	32.27	0.00	0.00	0.00	0.00	0.00
302	E:ASN 302	101.07	0.00	0.00	0.00	0.00	0.00	0.00		302	H:ASN 302	100.64	0.00	0.00	0.00	0.00	0.00	0.00	0.00	0.00		302	K:ASN 302	101.68	0.00	0.00	0.00	0.00	0.00	0.00
303	E:PRO 303	55.84	22.43	0.00	0.00	0.00	0.00	0.00		303	H:PRO 303	54.72	20.81	0.00	0.00	0.00	0.00	0.00	0.00	0.00		303	K:PRO 303	56.13	20.74	0.00	0.00	0.00	0.00	0.00
304	E:THR 304	58.01	0.00	0.00	0.00	0.00	0.00	0.00		304	H:THR 304	57.65	0.00	0.00	0.00	0.00	0.00	0.00	0.00	0.00		304	K:THR 304	57.27	0.00	0.00	0.00	0.00	0.00	0.00
305	E:ARG 305	158.48	41.93	0.00	0.00	0.00	0.00	0.00		305	H:ARG 305	159.92	42.33	0.00	0.00	0.00	0.00	0.00	0.00	0.00		305	K:ARG 305	159.32	37.77	0.00	0.00	0.00	0.00	0.00
306	E:GLN 306	83.98	0.00	0.00	0.00	0.00	0.00	0.00		306	H:GLN 306	83.50	0.00	0.00	0.00	0.00	0.00	0.00	0.00	0.00		306	K:GLN 306	84.09	0.00	0.00	0.00	0.00	0.00	0.00
307	E:TRP 307	124.63	0.00	0.00	0.00	0.00	0.00	0.00		307	H:TRP 307	125.09	0.00	0.00	0.00	0.00	0.00	0.00	0.00	0.00		307	K:TRP 307	125.40	0.00	0.00	0.00	0.00	0.00	0.00
308	E:ILE 308	8.19	0.00	0.00	0.00	0.00	0.00	0.00		308	H:ILE 308	8.38	0.00	0.00	0.00	0.00	0.00	0.00	0.00	0.00		308	K:ILE 308	8.72	0.00	0.00	0.00	0.00	0.00	0.00
309	E:GLU 309	85.81	0.00	0.00	0.00	1.11	0.00	0.00		309	H:GLU 309	85.21	0.00	0.00	0.00	0.49	0.00	0.00	0.00	0.00		309	K:GLU 309	84.69	0.00	0.00	0.00	0.00	0.00	0.00
310	E:ARG 310	178.86	0.00	0.00	0.00	18.58	0.00	0.00		310	H:ARG 310	179.04	0.00	0.00	0.00	17.74	0.00	0.00	0.00	0.00		310	K:ARG 310	176.88	0.00	0.00	0.00	13.72	0.00	0.00
311	E:PRO 311	68.21	0.00	0.00	0.00	50.55	0.00	0.00		311	H:PRO 311	69.70	0.00	0.00	0.00	47.48	0.00	0.00	0.00	0.00		311	K:PRO 311	69.91	0.00	0.00	0.00	46.88	0.00	0.00
312	E:THR 312	51.24	0.00	0.00	0.00	0.00	0.00	1.36		312	H:THR 312	51.07	0.00	0.00	0.00	0.00	0.00	0.00	1.00	0.00		312	K:THR 312	50.84	0.00	0.00	0.00	0.00	0.00	0.82
313	E:THR 313	71.67	0.00	0.00	0.00	0.00	0.00	21.27		313	H:THR 313	72.53	0.00	0.00	0.00	0.00	0.00	0.00	21.01	0.00		313	K:THR 313	71.16	0.00	0.00	0.00	0.00	0.00	20.94
314	E:VAL 314	13.89	0.00	0.00	0.00	0.00	0.00	8.86		314	H:VAL 314	13.74	0.00	0.00	0.00	0.00	0.00	0.00	8.54	0.00		314	K:VAL 314	14.19	0.00	0.00	0.00	0.00	0.00	8.65
315	E:ASN 315	93.65	0.00	0.00	0.00	0.00	0.00	58.30		315	H:ASN 315	93.91	0.00	0.00	0.00	0.00	0.00	0.00	58.35	0.00		315	K:ASN 315	93.78	0.00	0.00	0.00	0.00	0.00	58.83
316	E:PHE 316	17.63	0.00	0.00	0.00	0.00	0.00	0.00		316	H:PHE 316	17.64	0.00	0.00	0.00	0.00	0.00	0.00	0.00	0.00		316	K:PHE 316	17.64	0.00	0.00	0.00	0.00	0.00	0.00
317	E:THR 317	121.91	0.00	0.00	0.00	0.00	0.00	0.00		317	H:THR 317	121.54	0.00	0.00	0.00	0.00	0.00	0.00	0.00	0.00		317	K:THR 317	120.89	0.00	0.00	0.00	0.00	0.00	0.00
318	E:VAL 318	2.17	0.00	0.00	0.00	0.00	0.00	0.00		318	H:VAL 318	2.21	0.00	0.00	0.00	0.00	0.00	0.00	0.00	0.00		318	K:VAL 318	2.40	0.00	0.00	0.00	0.00	0.00	0.00
319	E:THR 319	46.19	0.00	0.00	0.00	0.00	0.00	0.00		319	H:THR 319	46.05	0.00	0.00	0.00	0.00	0.00	0.00	0.00	0.00		319	K:THR 319	46.00	0.00	0.00	0.00	0.00	0.00	0.00
320	E:GLY 320	47.54	15.55	0.00	0.00	0.00	0.00	0.00		320	H:GLY 320	48.50	12.57	0.00	0.00	0.00	0.00	0.00	0.00	0.00		320	K:GLY 320	48.32	9.80	0.00	0.00	0.00	0.00	0.00
321	E:GLU 321	107.42	29.52	0.00	0.00	0.00	0.00	0.00		321	H:GLU 321	106.88	29.52	0.00	0.00	0.00	0.00	0.00	0.00	0.00		321	K:GLU 321	106.97	22.05	0.00	0.00	0.00	0.00	0.00
322	E:GLY 322	3.52	3.52	0.00	0.00	0.00	0.00	0.00		322	H:GLY 322	3.34	3.34	0.00	0.00	0.00	0.00	0.00	0.00	0.00		322	K:GLY 322	3.02	3.02	0.00	0.00	0.00	0.00	0.00
323	E:LEU 323	6.43	0.74	0.00	0.00	0.00	0.00	0.00		323	H:LEU 323	5.83	0.64	0.00	0.00	0.00	0.00	0.00	0.00	0.00		323	K:LEU 323	6.40	0.73	0.00	0.00	0.00	0.00	0.00
324	E:GLU 324	17.24	11.78	0.00	0.00	0.00	0.00	0.00		324	H:GLU 324	18.04	11.29	0.00	0.00	0.00	0.00	0.00	0.00	0.00		324	K:GLU 324	16.82	9.09	0.00	0.00	0.00	0.00	0.00
325	E:TYR 325	6.67	0.00	0.00	0.00	0.00	0.00	0.00		325	H:TYR 325	6.97	0.00	0.00	0.00	0.00	0.00	0.00	0.00	0.00		325	K:TYR 325	6.97	0.00	0.00	0.00	0.00	0.00	0.00
326	E:THR 326	12.54	8.55	0.00	0.00	0.00	0.00	0.00		326	H:THR 326	11.89	9.04	0.00	0.00	0.00	0.00	0.00	0.00	0.00		326	K:THR 326	11.73	8.54	0.00	0.00	0.00	0.00	0.00
327	E:TRP 327	0.00	0.00	0.00	0.00	0.00	0.00	0.00		327	H:TRP 327	0.46	0.00	0.00	0.00	0.00	0.00	0.00	0.00	0.00		327	K:TRP 327	0.46	0.00	0.00	0.00	0.00	0.00	0.00
328	E:GLY 328	0.00	0.00	0.00	0.00	0.00	0.00	0.00		328	H:GLY 328	0.00	0.00	0.00	0.00	0.00	0.00	0.00	0.00	0.00		328	K:GLY 328	0.00	0.00	0.00	0.00	0.00	0.00	0.00
329	E:ASN 329	15.30	0.00	0.00	0.00	0.00	0.00	0.00		329	H:ASN 329	15.83	0.00	0.00	0.00	0.00	0.00	0.00	0.00	0.00		329	K:ASN 329	15.27	0.00	0.00	0.00	0.00	0.00	0.00
330	E:HIS 330	29.39	0.00	0.00	0.00	2.19	0.00	0.00		330	H:HIS 330	28.51	0.00	0.00	0.00	4.12	0.00	0.00	0.00	0.00		330	K:HIS 330	29.59	0.00	0.00	0.00	2.56	0.00	0.00
331	E:PRO 331	80.08	0.00	0.00	0.00	0.00	0.00	0.00		331	H:PRO 331	81.02	0.00	0.00	0.00	0.00	0.00	0.00	0.00	0.00		331	K:PRO 331	79.05	0.00	0.00	0.00	0.00	0.00	0.00
332	E:PRO 332	78.48	0.00	0.00	0.00	0.00	0.00	0.00		332	H:PRO 332	78.25	0.00	0.00	0.00	0.00	0.00	0.00	0.00	0.00		332	K:PRO 332	77.79	0.00	0.00	0.00	0.00	0.00	0.00
333	E:LYS 333	60.75	0.00	0.00	0.00	0.00	0.00	0.00		333	H:LYS 333	60.88	0.00	0.00	0.00	0.00	0.00	0.00	0.00	0.00		333	K:LYS 333	60.55	0.00	0.00	0.00	0.00	0.00	0.00
334	E:ARG 334	163.55	89.85	0.00	0.00	0.00	0.00	0.00		334	H:ARG 334	162.61	78.47	0.00	0.00	0.00	0.00	0.00	0.00	0.00		334	K:ARG 334	164.56	80.26	0.00	0.00	0.00	0.00	0.00
335	E:VAL 335	41.99	34.40	0.00	0.00	0.00	0.00	0.00		335	H:VAL 335	41.92	33.53	0.00	0.00	0.00	0.00	0.00	0.00	0.00		335	K:VAL 335	41.38	33.35	0.00	0.00	0.00	0.00	0.00
336	E:TRP 336	224.09	172.69	0.00	0.00	0.00	0.00	0.00		336	H:TRP 336	223.28	177.34	0.00	0.00	0.00	0.00	0.00	0.00	0.00		336	K:TRP 336	223.39	182.32	0.00	0.00	0.00	0.00	0.00
337	E:ALA 337	14.56	11.55	0.00	0.00	0.00	0.00	0.00		337	H:ALA 337	14.73	8.53	0.00	0.00	0.00	0.00	0.00	0.00	0.00		337	K:ALA 337	14.56	5.52	0.00	0.00	0.00	0.00	0.00
338	E:GLN 338	118.08	95.22	0.00	0.00	0.00	0.00	0.00		338	H:GLN 338	118.33	92.96	0.00	0.00	0.00	0.00	0.00	0.00	0.00		338	K:GLN 338	118.09	88.33	0.00	0.00	0.00	0.00	0.00
339	E:GLU 339	73.90	65.26	0.00	0.00	0.00	0.00	0.00		339	H:GLU 339	73.40	64.64	0.00	0.00	0.00	0.00	0.00	0.00	0.00		339	K:GLU 339	73.69	63.69	0.00	0.00	0.00	0.00	0.00
340	E:SER 340	50.52	30.09	0.00	0.00	0.00	0.00	0.00		340	H:SER 340	49.95	23.84	0.00	0.00	0.00	0.00	0.00	0.00	0.00		340	K:SER 340	50.57	14.51	0.00	0.00	0.00	0.00	0.00
341	E:GLY 341	8.49	0.00	0.00	0.00	0.00	0.00	0.00		341	H:GLY 341	8.24	0.00	0.00	0.00	0.00	0.00	0.00	0.00	0.00		341	K:GLY 341	8.41	0.00	0.00	0.00	0.00	0.00	0.00
342	E:GLU 342	102.49	33.18	0.00	0.00	0.00	0.00	0.00		342	H:GLU 342	103.47	23.89	0.00	0.00	0.00	0.00	0.00	0.00	0.00		342	K:GLU 342	103.30	17.77	0.00	0.00	0.00	0.00	0.00
343	E:GLY 343	20.71	18.29	0.00	0.00	0.00	0.00	0.00		343	H:GLY 343	20.40	17.79	0.00	0.00	0.00	0.00	0.00	0.00	0.00		343	K:GLY 343	20.72	14.48	0.00	0.00	0.00	0.00	0.00
344	E:ASN 344	77.60	51.62	0.00	0.00	0.00	0.00	0.00		344	H:ASN 344	78.63	49.16	0.00	0.00	0.00	0.00	0.00	0.00	0.00		344	K:ASN 344	77.26	43.16	0.00	0.00	0.00	0.00	0.00
345	E:PRO 345	78.36	24.02	0.00	0.00	0.00	0.00	0.00		345	H:PRO 345	79.10	10.42	0.00	0.00	0.00	0.00	0.00	0.00	0.00		345	K:PRO 345	78.89	2.26	0.00	0.00	0.00	0.00	0.00
346	E:HIS 346	126.96	33.47	0.00	0.00	0.00	0.00	0.00		346	H:HIS 346	125.51	34.59	0.00	0.00	0.00	0.00	0.00	0.00	0.00		346	K:HIS 346	126.16	43.21	0.00	0.00	0.00	0.00	0.00
347	E:GLY 347	81.30	0.00	0.00	0.00	0.00	0.00	0.00		347	H:GLY 347	81.00	0.00	0.00	0.00	0.00	0.00	0.00	0.00	0.00		347	K:GLY 347	81.09	0.00	0.00	0.00	0.00	0.00	0.00
348	E:TRP 348	142.67	0.00	0.00	0.00	0.00	0.00	0.00		348	H:TRP 348	142.67	0.00	0.00	0.00	0.00	0.00	0.00	0.00	0.00		348	K:TRP 348	144.52	0.12	0.00	0.00	0.00	0.00	0.00
349	E:PRO 349	96.52	21.83	0.00	0.00	0.00	0.00	0.00		349	H:PRO 349	97.21	22.51	0.00	0.00	0.00	0.00	0.00	0.00	0.00		349	K:PRO 349	97.03	19.79	0.00	0.00	0.00	0.00	0.00
350	E:HIS 350	115.88	3.70	0.00	0.00	0.00	0.00	0.00		350	H:HIS 350	116.70	3.18	0.00	0.00	0.00	0.00	0.00	0.00	0.00		350	K:HIS 350	116.09	0.00	0.00	0.00	0.00	0.00	0.00
351	E:GLU 351	96.49	0.00	0.00	0.00	0.00	0.00	0.00		351	H:GLU 351	96.08	0.00	0.00	0.00	0.00	0.00	0.00	0.00	0.00		351	K:GLU 351	93.94	0.00	0.00	0.00	0.00	0.00	0.00
352	E:VAL 352	33.76	0.00	0.00	0.00	0.00	0.00	0.00		352	H:VAL 352	34.14	0.00	0.00	0.00	0.00	0.00	0.00	0.00	0.00		352	K:VAL 352	34.13	0.00	0.00	0.00	0.00	0.00	0.00
353	E:VAL 353	35.79	14.80	0.00	0.00	0.00	0.00	0.00		353	H:VAL 353	35.61	14.38	0.00	0.00	0.00	0.00	0.00	0.00	0.00		353	K:VAL 353	35.68	13.40	0.00	0.00	0.00	0.00	0.00
354	E:VAL 354	80.95	0.00	0.00	0.00	0.00	0.00	0.00		354	H:VAL 354	80.83	0.00	0.00	0.00	0.00	0.00	0.00	0.00	0.00		354	K:VAL 354	80.33	0.00	0.00	0.00	0.00	0.00	0.00
355	E:TYR 355	63.80	0.00	0.00	0.00	0.00	0.00	0.00		355	H:TYR 355	64.04	0.00	0.00	0.00	0.00	0.00	0.00	0.00	0.00		355	K:TYR 355	63.55	0.00	0.00	0.00	0.00	0.00	0.00
356	E:TYR 356	93.39	21.56	0.00	0.00	0.00	0.00	0.00		356	H:TYR 356	93.45	21.08	0.00	0.00	0.00	0.00	0.00	0.00	0.00		356	K:TYR 356	93.58	9.36	0.00	0.00	0.00	0.00	0.00
357	E:TYR 357	65.13	0.00	0.00	0.00	0.00	0.00	0.00		357	H:TYR 357	65.70	0.00	0.00	0.00	0.00	0.00	0.00	0.00	0.00		357	K:TYR 357	64.48	0.00	0.00	0.00	0.00	0.00	0.00
358	E:ASN 358	56.54	0.00	0.00	0.00	0.00	0.00	0.00		358	H:ASN 358	56.67	0.00	0.00	0.00	0.00	0.00	0.00	0.00	0.00		358	K:ASN 358	56.06	0.00	0.00	0.00	0.00	0.00	0.00
359	E:ARG 359	101.83	73.92	0.00	0.00	0.00	0.00	0.00		359	H:ARG 359	102.57	69.77	0.00	0.00	0.00	0.00	0.00	0.00	0.00		359	K:ARG 359	103.47	68.07	0.00	0.00	0.00	0.00	0.00
360	E:TYR 360	84.38	40.80	0.00	0.00	0.00	0.00	0.00		360	H:TYR 360	83.81	41.38	0.00	0.00	0.00	0.00	0.00	0.00	0.00		360	K:TYR 360	83.76	33.58	0.00	0.00	0.00	0.00	0.00
361	E:PRO 361	77.53	0.00	0.00	0.00	0.00	0.00	0.00		361	H:PRO 361	77.32	0.00	0.00	0.00	0.00	0.00	0.00	0.00	0.00		361	K:PRO 361	76.96	0.00	0.00	0.00	0.00	0.00	0.00
362	E:LEU 362	147.47	0.00	0.00	0.00	0.00	0.00	0.00		362	H:LEU 362	148.41	0.00	0.00	0.00	0.00	0.00	0.00	0.00	0.00		362	K:LEU 362	146.76	0.00	0.00	0.00	0.00	0.00	0.00
363	E:THR 363	72.11	0.00	0.00	0.00	0.00	0.00	0.00		363	H:THR 363	73.84	0.00	0.00	0.00	0.00	0.00	0.00	0.00	0.00		363	K:THR 363	73.12	0.00	0.00	0.00	0.00	0.00	0.00
364	E:THR 364	7.00	0.00	0.00	0.00	0.00	0.00	0.00		364	H:THR 364	6.98	0.00	0.00	0.00	0.00	0.00	0.00	0.00	0.00		364	K:THR 364	7.11	0.00	0.00	0.00	0.00	0.00	0.00
365	E:ILE 365	114.18	0.00	0.00	0.00	0.00	0.00	0.00		365	H:ILE 365	112.90	0.00	0.00	0.00	0.00	0.00	0.00	0.00	0.00		365	K:ILE 365	114.55	0.00	0.00	0.00	0.00	0.00	0.00
366	E:ILE 366	115.41	0.00	0.00	0.00	0.00	0.00	0.00		366	H:ILE 366	116.04	0.00	0.00	0.00	0.00	0.00	0.00	0.00	0.00		366	K:ILE 366	115.21	0.00	0.00	0.00	0.00	0.00	0.00
367	E:GLY 367	28.13	0.00	0.00	0.00	0.00	0.00	0.00		367	H:GLY 367	28.00	0.00	0.00	0.00	0.00	0.00	0.00	0.00	0.00		367	K:GLY 367	26.80	0.00	0.00	0.00	0.00	0.00	0.00
368	E:LEU 368	76.47	0.00	0.00	0.00	0.00	0.00	0.00		368	H:LEU 368	75.58	0.00	0.00	0.00	0.00	0.00	0.00	0.00	0.00		368	K:LEU 368	76.01	0.00	0.00	0.00	0.00	0.00	0.00
369	E:CYS 369	72.17	0.00	0.00	0.00	0.00	0.00	0.00		369	H:CYS 369	71.64	0.00	0.00	0.00	0.00	0.00	0.00	0.00	0.00		369	K:CYS 369	72.13	0.00	0.00	0.00	0.00	0.00	0.00
370	E:THR 370	65.85	0.00	0.00	0.00	0.00	0.00	0.00		370	H:THR 370	66.00	0.00	0.00	0.00	0.00	0.00	0.00	0.00	0.00		370	K:THR 370	65.25	0.00	0.00	0.00	0.00	0.00	0.00
371	E:CYS 371	69.72	23.85	0.00	0.00	0.00	0.00	0.00		371	H:CYS 371	69.13	28.46	0.00	0.00	0.00	0.00	0.00	0.00	0.00		371	K:CYS 371	68.49	24.70	0.00	0.00	0.00	0.00	0.00
372	E:VAL 372	52.91	0.00	0.00	0.00	0.00	0.00	0.00		372	H:VAL 372	53.41	0.00	0.00	0.00	0.00	0.00	0.00	0.00	0.00		372	K:VAL 372	53.55	0.00	0.00	0.00	0.00	0.00	0.00
373	E:ALA 373	44.71	0.00	0.00	0.00	0.00	0.00	0.00		373	H:ALA 373	44.66	0.00	0.00	0.00	0.00	0.00	0.00	0.00	0.00		373	K:ALA 373	45.01	0.00	0.00	0.00	0.00	0.00	0.00
374	E:ILE 374	94.98	39.14	0.00	0.00	0.00	0.00	0.00		374	H:ILE 374	94.40	38.81	0.00	0.00	0.00	0.00	0.00	0.00	0.00		374	K:ILE 374	94.75	33.46	0.00	0.00	0.00	0.00	0.00
375	E:ILE 375	105.19	26.62	0.00	0.00	0.00	0.00	0.00		375	H:ILE 375	106.63	33.48	0.00	0.00	0.00	0.00	0.00	0.00	0.00		375	K:ILE 375	105.16	25.36	0.00	0.00	0.00	0.00	0.00
376	E:MET 376	118.88	0.00	0.00	0.00	0.00	0.00	0.00		376	H:MET 376	118.72	0.00	0.00	0.00	0.00	0.00	0.00	0.00	0.00		376	K:MET 376	118.64	0.00	0.00	0.00	0.00	0.00	0.00
377	E:VAL 377	84.78	0.67	0.00	0.00	0.00	0.00	0.00		377	H:VAL 377	84.89	5.19	0.00	0.00	0.00	0.00	0.00	0.00	0.00		377	K:VAL 377	84.36	5.52	0.00	0.00	0.00	0.00	0.00
378	E:SER 378	67.12	56.16	0.00	0.00	0.00	0.00	0.00		378	H:SER 378	66.68	59.95	0.00	0.00	0.00	0.00	0.00	0.00	0.00		378	K:SER 378	66.18	57.31	0.00	0.00	0.00	0.00	0.00
379	E:CYS 379	65.62	0.00	0.00	0.00	0.00	0.00	0.00		379	H:CYS 379	66.79	0.67	0.00	0.00	0.00	0.00	0.00	0.00	0.00		379	K:CYS 379	66.81	0.00	0.00	0.00	0.00	0.00	0.00
380	E:VAL 380	77.62	0.00	0.00	0.00	0.00	0.00	0.00		380	H:VAL 380	78.22	0.00	0.00	0.00	0.00	0.00	0.00	0.00	0.00		380	K:VAL 380	78.73	0.00	0.00	0.00	0.00	0.00	0.00
381	E:THR 381	56.94	20.91	0.00	0.00	0.00	0.00	0.00		381	H:THR 381	56.26	26.30	0.00	0.00	0.00	0.00	0.00	0.00	0.00		381	K:THR 381	55.86	21.27	0.00	0.00	0.00	0.00	0.00
382	E:SER 382	55.22	26.93	0.00	0.00	0.00	0.00	0.00		382	H:SER 382	55.40	36.54	0.00	0.00	0.00	0.00	0.00	0.00	0.00		382	K:SER 382	54.87	24.99	0.00	0.00	0.00	0.00	0.00
383	E:VAL 383	67.75	0.00	0.00	0.00	0.00	0.00	0.00		383	H:VAL 383	68.65	0.00	0.00	0.00	0.00	0.00	0.00	0.00	0.00		383	K:VAL 383	68.29	0.00	0.00	0.00	0.00	0.00	0.00
384	E:TRP 384	157.24	0.00	0.00	0.00	0.00	0.00	0.00		384	H:TRP 384	154.19	0.00	0.00	0.00	0.00	0.00	0.00	0.00	0.00		384	K:TRP 384	155.92	0.00	0.00	0.00	0.00	0.00	0.00
385	E:LEU 385	125.44	59.35	0.00	0.00	0.00	0.00	0.00		385	H:LEU 385	127.02	77.48	0.00	0.00	0.00	0.00	0.00	0.00	0.00		385	K:LEU 385	126.17	67.20	0.00	0.00	0.00	0.00	0.00
386	E:LEU 386	91.30	6.19	0.00	0.00	0.00	0.00	0.00		386	H:LEU 386	91.87	20.93	0.00	0.00	0.00	0.00	0.00	0.00	0.00		386	K:LEU 386	92.34	11.21	0.00	0.00	0.00	0.00	0.00
387	E:CYS 387	52.53	0.00	0.00	0.00	0.00	0.00	0.00		387	H:CYS 387	53.34	0.00	0.00	0.00	0.00	0.00	0.00	0.00	0.00		387	K:CYS 387	53.27	0.00	0.00	0.00	0.00	0.00	0.00
388	E:ARG 388	138.44	0.00	0.00	0.00	0.00	0.00	0.00		388	H:ARG 388	138.18	0.50	0.00	0.00	0.00	0.00	0.00	0.00	0.00		388	K:ARG 388	138.05	0.00	0.00	0.00	0.00	0.00	0.00
389	E:THR 389	50.03	39.39	0.00	0.00	0.00	0.00	0.00		389	H:THR 389	49.10	46.81	0.00	0.00	0.00	0.00	0.00	0.00	0.00		389	K:THR 389	50.47	47.12	0.00	0.00	0.00	0.00	0.00
390	E:ARG 390	3.35	0.00	0.00	0.00	0.00	0.00	0.00		390	H:ARG 390	3.34	0.00	0.00	0.00	0.00	0.00	0.00	0.00	0.00		390	K:ARG 390	2.85	0.00	0.00	0.00	0.00	0.00	0.00
391	E:ASN 391	84.88	0.00	0.00	0.00	0.00	0.00	0.00		391	H:ASN 391	84.04	0.00	0.00	0.00	0.00	0.00	0.00	0.00	0.00		391	K:ASN 391	84.49	0.00	0.00	0.00	0.00	0.00	0.00
392	E:LEU 392	93.32	13.56	0.00	0.00	0.00	34.58	0.00		392	H:LEU 392	92.38	22.44	0.00	0.00	0.00	34.13	0.00	0.00	0.00		392	K:LEU 392	92.00	14.90	0.00	0.00	0.00	34.47	0.00
393	E:CYS 393	84.16	36.69	0.00	0.00	0.00	0.00	0.00		393	H:CYS 393	83.97	55.25	0.00	0.00	0.00	0.00	0.00	0.00	0.00		393	K:CYS 393	84.55	60.14	0.00	0.00	0.00	0.00	0.00
394	E:ILE 394	42.83	0.00	0.00	0.00	0.00	0.00	0.00		394	H:ILE 394	43.37	0.00	0.00	0.00	0.00	0.67	0.00	0.00	0.00		394	K:ILE 394	43.49	0.00	0.00	0.00	0.00	0.00	0.00
395	E:THR 395	58.39	0.00	0.00	0.00	0.00	39.99	0.00		395	H:THR 395	59.06	0.00	0.00	0.00	0.00	38.30	0.00	0.00	0.00		395	K:THR 395	60.11	0.00	0.00	0.00	0.00	40.06	0.00
396	E:PRO 396	100.31	9.53	0.00	0.00	0.00	66.35	0.00		396	H:PRO 396	100.33	34.31	0.00	0.00	0.00	66.02	0.00	0.00	0.00		396	K:PRO 396	100.30	32.76	0.00	0.00	0.00	67.54	0.00
397	E:TYR 397	37.16	0.00	0.00	0.00	0.00	2.78	0.00		397	H:TYR 397	36.85	0.17	0.00	0.00	0.00	0.00	0.00	0.00	0.00		397	K:TYR 397	36.64	0.00	0.00	0.00	0.00	3.89	0.00
398	E:LYS 398	128.49	0.00	0.00	0.00	0.00	26.97	0.00		398	H:LYS 398	127.43	0.00	0.00	0.00	0.00	36.60	5.83	0.00	0.00		398	K:LYS 398	129.24	0.00	0.00	0.00	0.00	33.82	0.00
399	E:LEU 399	133.22	0.00	0.00	0.00	0.00	122.45	0.00		399	H:LEU 399	133.34	0.00	0.00	0.00	0.00	121.16	0.00	0.00	0.00		399	K:LEU 399	134.36	0.00	0.00	0.00	0.00	127.49	0.00
400	E:ALA 400	57.09	0.00	0.00	0.00	0.00	51.30	0.00		400	H:ALA 400	56.91	0.00	0.00	0.00	0.00	52.47	0.00	0.00	0.00		400	K:ALA 400	57.05	0.00	0.00	0.00	0.00	53.42	0.00
401	E:PRO 401	85.44	0.00	0.00	0.00	0.00	30.55	0.00		401	H:PRO 401	86.01	0.00	0.00	0.00	0.00	39.01	7.28	0.00	0.00		401	K:PRO 401	84.90	0.00	0.00	0.00	0.00	43.19	0.00
402	E:ASN 402	118.05	0.00	0.00	0.00	0.00	0.29	0.00		402	H:ASN 402	115.83	0.00	0.00	0.00	0.00	3.64	63.14	0.00	0.00		402	K:ASN 402	117.33	0.00	0.00	0.00	0.00	6.79	0.00
403	E:ALA 403	17.71	0.00	0.00	0.00	0.00	8.89	0.00		403	H:ALA 403	19.36	0.00	0.00	0.00	0.00	8.87	0.00	0.00	0.00		403	K:ALA 403	18.69	0.00	0.00	0.00	0.00	11.56	0.00
404	E:GLN 404	143.83	0.00	0.00	0.00	0.00	8.66	0.00		404	H:GLN 404	143.78	0.00	0.00	0.00	0.00	5.41	36.00	0.00	0.00		404	K:GLN 404	144.26	0.00	0.00	0.00	0.00	10.71	0.00
405	E:VAL 405	70.03	0.00	0.00	0.00	0.00	23.58	0.00		405	H:VAL 405	70.60	0.00	0.00	0.00	0.00	22.94	0.00	0.00	0.00		405	K:VAL 405	70.30	0.00	0.00	0.00	0.00	28.94	0.00
406	E:PRO 406	113.79	0.00	0.00	0.00	0.00	0.00	0.00		406	H:PRO 406	113.04	0.00	0.00	0.00	0.00	0.00	0.00	0.00	0.00		406	K:PRO 406	113.01	0.00	0.00	0.00	0.00	0.00	0.00
407	E:ILE 407	131.49	0.00	0.00	0.00	0.00	0.00	0.00		407	H:ILE 407	130.80	0.00	0.00	0.00	0.00	0.00	0.00	0.00	0.00		407	K:ILE 407	131.28	4.35	0.00	0.00	0.00	0.00	0.00
408	E:LEU 408	27.92	0.00	0.00	0.00	0.00	0.00	0.00		408	H:LEU 408	28.59	0.00	0.00	0.00	0.00	0.00	0.00	0.00	0.00		408	K:LEU 408	27.59	0.00	0.00	0.00	0.00	0.00	0.00
409	E:LEU 409	136.27	0.00	0.00	0.00	0.00	0.00	0.00		409	H:LEU 409	136.26	0.00	0.00	0.00	0.00	0.00	0.00	0.00	1.00		409	K:LEU 409	137.59	0.00	0.00	0.00	0.00	0.00	0.00
410	E:ALA 410	85.17	0.00	0.00	0.00	0.00	0.00	0.00		410	H:ALA 410	85.75	0.00	0.00	0.00	0.00	0.00	0.00	0.00	0.00		410	K:ALA 410	85.84	7.37	0.00	0.00	0.00	0.00	0.00
411	E:LEU 411	42.25	0.00	0.00	0.00	0.00	0.00	0.00		411	H:LEU 411	42.38	2.18	0.00	0.00	0.00	0.00	0.00	0.00	0.00		411	K:LEU 411	41.28	2.51	0.00	0.00	0.00	0.00	0.00
412	E:LEU 412	108.16	0.00	0.00	0.00	0.00	0.00	0.00		412	H:LEU 412	109.54	0.00	0.00	0.00	0.00	0.00	0.00	0.00	0.00		412	K:LEU 412	108.68	0.00	0.00	0.00	0.00	0.00	0.00
413	E:CYS 413	88.35	0.00	0.00	0.00	0.00	0.00	0.00		413	H:CYS 413	87.78	0.00	0.00	0.00	0.00	0.00	0.00	0.00	0.00		413	K:CYS 413	88.48	0.00	0.00	0.00	0.00	0.00	0.00
414	E:CYS 414	31.33	0.00	0.00	0.00	0.00	0.00	0.00		414	H:CYS 414	32.80	0.00	0.00	0.00	0.00	0.00	0.00	0.00	0.00		414	K:CYS 414	32.76	0.00	0.00	0.00	0.00	0.00	0.00
415	E:ILE 415	100.19	0.00	0.00	0.00	0.00	0.00	0.00		415	H:ILE 415	100.25	0.00	0.00	0.00	0.00	0.00	0.00	0.00	0.00		415	K:ILE 415	101.68	0.00	0.00	0.00	0.00	0.00	0.00
416	E:LYS 416	166.70	0.00	0.00	0.00	0.00	0.00	0.00		416	H:LYS 416	165.72	0.00	0.00	0.00	0.00	0.00	13.80	0.00	0.00		416	K:LYS 416	163.38	0.00	0.00	0.00	0.00	0.00	0.00
417	E:PRO 417	63.99	0.00	0.00	0.00	0.00	0.00	0.00		417	H:PRO 417	64.92	0.00	0.00	0.00	0.00	0.00	0.00	0.00	0.00		417	K:PRO 417	63.98	0.00	0.00	0.00	0.00	0.00	0.00
418	E:THR 418	73.43	0.00	0.00	0.00	0.00	0.00	0.00		418	H:THR 418	73.83	0.00	0.00	0.00	0.00	0.00	24.62	0.00	0.00		418	K:THR 418	73.39	0.00	0.00	0.00	0.00	0.00	0.00
419	E:ARG 419	241.90	0.00	0.00	0.00	0.00	0.00	0.00		419	H:ARG 419	244.03	0.00	0.00	0.00	0.00	0.00	66.85	0.00	86.40		419	K:ARG 419	244.33	0.00	0.00	0.00	0.00	0.00	0.00
420	E:ALA 420	41.43	0.00	0.00	0.00	0.00	0.00	0.00		420	H:ALA 420	41.89	0.00	0.00	0.00	0.00	0.00	7.78	0.00	0.00		420	K:ALA 420	41.23	0.00	0.00	0.00	0.00	0.00	0.00
Total:		23990.32	3282.25	703.37	596.60	694.24	416.40	105.19		Total:		24003.48	3440.03	716.71	668.10	648.26	429.20	225.30	103.98	87.41		Total:		23977.38	3240.55	679.43	622.74	664.40	461.88	105.32

## Sheet: E2 EEEV Interfaces
##			Structure 1				×	Structure 2				interface	ΔiG	ΔiG	NHB	NSB	NDS	CSS
Id	NN	«»	Range	iNat	iNres	Surface Å2		Range	iNat	iNres	Surface Å2	area, Å2	kcal/mol	P-value
1	1		G	359	100	22614	◊	H	394	113	24003	3498.6	-33.1	0.410	37	9	0	0.000
	2		D	346	98	22592	◊	E	376	109	23990	3336.1	-28.9	0.523	30	10	0	0.000
	3		A	344	97	22589	◊	B	373	110	24007	3307.5	-31.9	0.452	37	8	0	0.000
	4		J	341	96	22626	◊	K	370	112	23977	3284.9	-31.4	0.478	27	9	0	0.000
	Average:											3356.8	-31.3	0.466	33	9	0	0.000
2	5		H	75	22	24003	◊	K	71	26	23977	698.1	-3.5	0.700	3	0	0	0.000
	6		E	70	21	23990	◊	H	67	24	24003	685.7	-4.2	0.630	4	0	0	0.000
	7		E	63	23	23990	◊	K	64	19	23977	609.7	-4.3	0.628	2	0	0	0.000
	Average:											664.5	-4.0	0.652	3	0	0	0.000
3	8		A	72	24	22589	◊	D	75	25	22592	680.2	-2.1	0.866	7	0	0	0.000
4	9		J	73	22	22626	◊	E	74	20	23990	678.6	-4.8	0.586	4	0	0	0.000
	10		G	73	23	22614	◊	K	70	19	23977	652.7	-4.4	0.589	4	0	0	0.000
	11		D	76	24	22592	◊	H	66	19	24003	645.1	-5.3	0.466	4	0	0	0.000
	Average:											658.8	-4.9	0.547	4	0	0	0.000
5	12		K	43	12	23977	◊	L	55	19	8836	448.1	-6.7	0.179	5	0	0	0.000
	13		B	40	11	24007	◊	C	51	18	8711	439.4	-6.4	0.168	4	0	0	0.000
	14		H	37	12	24003	◊	I	46	17	8764	409.9	-6.5	0.147	4	0	0	0.000
	15		E	41	12	23990	◊	F	44	15	8627	401.7	-6.1	0.202	5	0	0	0.000
	Average:											424.8	-6.4	0.174	5	0	0	0.000
6	16		A	43	13	22589	◊	G	39	15	22614	373.9	-1.8	0.741	0	0	0	0.000
7	17		C	48	14	8711	◊	I	42	9	8764	360.0	-0.3	0.588	8	1	0	0.000
8	18		H	27	8	24003	◊	C	29	10	8711	233.1	2.1	0.837	3	0	0	0.000
9	19		D	21	9	22592	c	[NAG]D:1001	11	1	351	164.0	3.6	0.508	0	0	0	0.000
	20		A	20	9	22589	c	[NAG]A:1001	11	1	351	163.6	3.6	0.504	0	0	0	0.000
	21		G	21	9	22614	c	[NAG]G:1001	11	1	349	162.7	3.5	0.503	0	0	0	0.000
	22		J	20	9	22626	c	[NAG]J:1001	11	1	348	162.6	3.5	0.503	0	0	0	0.000
	Average:											163.2	3.5	0.505	0	0	0	0.000
10	23		I	15	4	8764	◊	L	16	6	8836	147.6	-1.7	0.298	0	0	0	0.000
11	24		F	13	4	8627	◊	L	14	4	8836	134.1	-1.3	0.322	0	0	0	0.000
12	25		G	9	3	22614	◊	I	15	6	8764	121.6	-1.7	0.301	0	0	0	0.000
	26		A	9	3	22589	◊	C	14	7	8711	82.5	-1.5	0.372	0	0	0	0.000
	27		J	8	3	22626	◊	L	11	5	8836	80.5	-1.1	0.416	0	0	0	0.000
	28		D	4	3	22592	◊	F	3	3	8627	9.4	-0.0	0.630	0	0	0	0.000
	Average:											73.5	-1.1	0.430	0	0	0	0.000
13	29		E	13	5	23990	c	[NAG]E:501	11	1	361	110.4	2.5	0.325	1	0	0	0.000
	30		B	13	5	24007	c	[NAG]B:501	11	1	362	109.8	2.4	0.304	1	0	0	0.000
	31		K	13	5	23977	c	[NAG]K:501	11	1	358	109.1	2.4	0.303	1	0	0	0.000
	32		H	13	5	24003	c	[NAG]H:501	11	1	360	108.9	2.5	0.305	1	0	0	0.000
	Average:											109.5	2.4	0.309	1	0	0	0.000
14	33		[NAG]J:1001	8	1	348	c	[NAG]J:1002	6	1	355	73.3	2.1	0.105	1	0	0	0.000
	34		[NAG]G:1001	9	1	349	c	[NAG]G:1002	7	1	354	73.1	2.1	0.092	1	0	0	0.000
	35		[NAG]A:1001	9	1	351	c	[NAG]A:1002	7	1	356	73.1	2.1	0.086	1	0	0	0.000
	36		[NAG]D:1001	9	1	351	c	[NAG]D:1002	6	1	355	72.9	2.1	0.095	1	0	0	0.000
	Average:											73.1	2.1	0.095	1	0	0	0.000
15	37		A	8	3	22589	◊	H	6	2	24003	70.9	1.2	0.776	1	0	0	0.000
16	38		[NAG]A:1002	7	1	356	c	[NAG]A:1003	8	1	358	67.5	1.4	0.083	0	0	0	0.000
	39		[NAG]J:1002	7	1	355	c	[NAG]J:1003	9	1	359	67.2	1.3	0.069	0	0	0	0.000
	40		[NAG]D:1002	6	1	355	c	[NAG]D:1003	9	1	360	67.1	1.4	0.084	0	0	0	0.000
	41		[NAG]G:1002	6	1	354	c	[NAG]G:1003	9	1	357	65.8	1.3	0.078	0	0	0	0.000
	Average:											66.9	1.3	0.079	0	0	0	0.000
17	42		F	8	3	8627	◊	I	6	3	8764	45.7	-0.2	0.536	0	0	0	0.000
18	43		J	7	4	22626	◊	[NAG]J:1002	7	1	355	43.5	0.7	0.252	0	0	0	0.000
	44		D	6	4	22592	◊	[NAG]D:1002	7	1	355	43.4	0.7	0.255	0	0	0	0.000
	45		G	7	4	22614	◊	[NAG]G:1002	7	1	354	42.5	0.7	0.259	0	0	0	0.000
	46		A	7	4	22589	◊	[NAG]A:1002	7	1	356	42.5	0.7	0.270	0	0	0	0.000
	Average:											43.0	0.7	0.259	0	0	0	0.000

## Sheet: E2 EEEV Epitopes
																								E			H			K
##	Monomer E	ASA, Å2	Buried surface in interfaces, Å2				##	Monomer H	ASA, Å2	Buried surface in interfaces, Å2				##	Monomer K	ASA, Å2	Buried surface in interfaces, Å2							ASA Total	ASA Real	BSA	ASA Total	ASA Real	BSA	ASA Total	ASA Real	BSA
			2¤	7¤	9¤					1¤	6¤	11¤					4¤	5¤	10¤		EEEV	142 - 152	PEHGVELPCNR	689.1	358.37	330.73	690.47	338.56	351.91	688.31	337.54	350.77
142	E:PRO142	29.08	0	12.61	0		142	H:PRO142	28.83	0	14.76	0		142	K:PRO142	28.16	0	15.84	0		EEEV	323 - 332	LEYTWGNHPP	246.13	222.87	23.26	246.8	221.71	25.09	244.08	223.16	20.92
143	E:GLU143	143.96	0	66.32	38.68		143	H:GLU143	145.87	0	72.31	33.18		143	K:GLU143	146.13	0	70.61	43.75							In Q3
144	E:HIS144	110.72	0	0	76.94		144	H:HIS144	108.76	0	0	76.6		144	K:HIS144	110.09	0	0	78.25					ASA average	ASA std deviation	ASA average	ASA std deviation	BSA average	BSA std deviation
145	E:GLY145	33.46	0	0	17		145	H:GLY145	34.25	0	0	21.16		145	K:GLY145	32.88	0	0	18.51		EEEV	142 - 152	PEHGVELPCNR	689.293	1.0929	344.823	11.7428	344.47	11.9128
146	E:VAL146	59.98	0	0	1.02		146	H:VAL146	60.86	0	0	0		146	K:VAL146	60.31	0	0	0.73		EEEV	323 - 332	LEYTWGNHPP	245.67	1.41715	222.58	0.767268	23.09	2.09019
147	E:GLU147	92.28	0	0	21.95		147	H:GLU147	92.73	0	0	34.56		147	K:GLU147	91.43	0	0	28.32
148	E:LEU148	34.36	0	0	0		148	H:LEU148	34.12	0	0	0		148	K:LEU148	34.84	0	0	0
149	E:PRO149	74.22	37.37	0	0		149	H:PRO149	73.92	31.38	0	0		149	K:PRO149	74.47	29.27	0	0
150	E:CYS150	1.34	0	0	0		150	H:CYS150	1.34	0	0	0		150	K:CYS150	1.18	0	0	0
151	E:ASN151	57.89	51.84	0	0		151	H:ASN151	58.26	53.4	0	0		151	K:ASN151	57.03	50.2	0	0
152	E:ARG152	51.81	0	7	0		152	H:ARG152	51.53	0	14.56	0		152	K:ARG152	51.79	0	15.29	0
	Total ASA	689.1						Total ASA	690.47						Total ASA	688.31					Organism	Protein portion	Epitope area	Monomeric E2		Q3 unit of E2
	Total BSA		330.73					Total BSA		351.91					Total BSA		350.77							ASA average	ASA std deviation	ASA average	ASA std deviation	BSA average	BSA std deviation
																					CHIKV	80 - 92	1737,92 ± 24,93	760.647	26.565	705.403	23.4517	55.2433	3.57346
323	E:LEU323	6.43	0.74	0	0		323	H:LEU323	5.83	0.64	0	0		323	K:LEU323	6.4	0.73	0	0		CHIKV	98 - 105	1359,75 ± 23,65	197.43	32.7163	152.383	37.2346	45.0467	5.07122
324	E:GLU324	17.24	11.78	0	0		324	H:GLU324	18.04	11.29	0	0		324	K:GLU324	16.82	9.09	0	0		CHIKV	109 - 115	1143,73 ± 6,65	256.27	17.4029	191.5	21.527	64.77	24.4706
325	E:TYR325	6.67	0	0	0		325	H:TYR325	6.97	0	0	0		325	K:TYR325	6.97	0	0	0		CHIKV	207 - 212	984,13 ± 16,29	373.487	31.1363	372.837	32.255	0.65	1.12583
326	E:THR326	12.54	8.55	0	0		326	H:THR326	11.89	9.04	0	0		326	K:THR326	11.73	8.54	0	0		CHIKV	237 - 244	1307,29 ± 25,73	448.82	21.0308	146.94	13.9947	301.88	15.0967
327	E:TRP327	0	0	0	0		327	H:TRP327	0.46	0	0	0		327	K:TRP327	0.46	0	0	0		CHIKV	282 - 297	2302,06 ± 41,79	568.94	48.2901	445.577	63.1899	123.363	31.2831
328	E:GLY328	0	0	0	0		328	H:GLY328	0	0	0	0		328	K:GLY328	0	0	0	0		EEEV	142 - 152	1680,43 ± 0,99	689.293	1.0929	344.823	11.7428	344.47	11.9128
329	E:ASN329	15.3	0	0	0		329	H:ASN329	15.83	0	0	0		329	K:ASN329	15.27	0	0	0		EEEV	323 - 332	1396,89 ± 2,39	245.67	1.41715	222.58	0.767268	23.09	2.09019
330	E:HIS330	29.39	0	0	2.19		330	H:HIS330	28.51	0	0	4.12		330	K:HIS330	29.59	0	0	2.56
331	E:PRO331	80.08	0	0	0		331	H:PRO331	81.02	0	0	0		331	K:PRO331	79.05	0	0	0
332	E:PRO332	78.48	0	0	0		332	H:PRO332	78.25	0	0	0		332	K:PRO332	77.79	0	0	0
	Total ASA	246.13						Total ASA	246.8						Total ASA	244.08
	Total BSA		23.26					Total BSA		25.09					Total BSA		20.92
